# Supplementary material for: Single-neuron mechanisms of neural adaptation in the human temporal lobe
Source: Nat Commun. 2023 Apr 29;14:2496. doi: 10.1038/s41467-023-38190-5 (PMC10148801; doi:10.1038/s41467-023-38190-5)
Supplement: Supplementary file 3 — Source Data [file 41467_2023_38190_MOESM3_ESM.xlsx]

## Sheet: Figure1B
rt_sr	rt_all	pc_sr	pc_all	cond	subject
605.225	604.46	99.6	99.6	primed	30
638.251	677.488	96.5144	96	control	30
505.864	505.507	99.1793	99.2	primed	30
537.868	561.54	100	98	control	30
514.787	514.312	99.5959	99.6	primed	30
522.445	546.111	100	99	control	30
577.335	577.09	99.7917	99.8	primed	31
615.457	637.388	100	98	control	31
590.904	590.904	99.7959	99.8	primed	31
677.114	695.12	97.7273	95	control	31
552.867	552.106	99.6	99.6	primed	31
599.937	617.225	98.1481	98	control	31
695.195	693.865	100	100	primed	32
787.879	798.722	100	100	control	32
658.292	656.156	100	100	primed	32
685.361	727.657	100	100	control	32
591.771	590.84	100	100	primed	32
656.791	679.845	100	98	control	32
586.858	586.168	99.7959	99.8	primed	32
621.895	662.669	100	98	control	32
596.268	595.509	99.1959	99.2	primed	32
622.751	664.281	100	96	control	32
623.45	623.423	98.9918	99	primed	32
651.007	708.864	100	98	control	32
961.454	961.454	99.3959	99.4	primed	33
1102.69	1111.43	100	98	control	33
698.294	697.578	99.1959	99.2	primed	33
667.833	761.702	100	96	control	33
946.374	951.481	99.7959	99.8	primed	34
1037.65	1045.45	100	98	control	34
543.885	545.093	99.3959	99.4	primed	34
595.737	638.466	100	93	control	34
473.518	475.835	99.175	99.2	primed	34
503.052	553.028	95.5534	87	control	34
676.528	674.297	99.8	99.8	primed	34
712.997	761.077	100	98	control	34
587.934	587.178	99.5918	99.6	primed	34
617.467	653.36	100	98	control	34
622.852	621.43	98.1755	98.2	primed	35
716.64	757.753	95.5357	94	control	35
628.76	628.202	99.5959	99.4	primed	35
682.204	698.735	100	96	control	35
757.774	756.988	99.1959	99.2	primed	37
790.141	790.242	100	100	control	37
608.668	608.668	98.1714	98.2	primed	37
722.181	754.641	94.8849	93	control	37
508.709	507.711	96.5386	96.4	primed	37
619.165	649.829	94.8684	90	control	37
566.579	571.933	98.7918	98.8	primed	37
626.583	654.101	100	96	control	37
630.772	631.874	99.3959	99.4	primed	39
609.432	756.275	100	99	control	39
756.071	756.071	99.6	99.6	primed	39
760.896	932.3	100	100	control	39
701.279	699.487	100	100	primed	40
787.358	789.252	95.5534	98	control	40
505.437	505.918	99.3959	99.4	primed	41
580.701	632.876	100	94	control	41
462.627	462.627	97.7918	97.8	primed	41
515.201	591.168	100	94	control	41
776.88	776.88	100	100	primed	42
797.955	800.816	100	100	control	42
580.288	579.723	99.8	99.8	primed	42
623.222	655.954	100	98	control	42
551.288	552.865	100	100	primed	42
610.126	642.64	100	99	control	42
569.129	567.561	92.6653	92.8	primed	43
682.928	800.919	100	94	control	43
592.368	592.368	90	90	primed	43
672.885	715.414	96.1538	95	control	43
712.197	710.069	98.5755	98.6	primed	44
956.534	986.006	95.9167	92	control	44
744.295	744.295	99.8	99.8	primed	44
928.618	1644.62	98.3871	96	control	44
636.716	635.567	99.7959	99.8	primed	44
796.284	926.815	100	96	control	44
646.857	646.301	99.8	99.8	primed	44
722.331	790.102	100	97	control	44
808.794	805.324	98.1714	98.2	primed	45
851.66	826.739	100	97	control	45
744.117	742.979	97.4	97.4	primed	46
786.393	867.564	100	97	control	46
560.487	559.231	97.7551	97.8	primed	46
682.862	882.611	100	98	control	46
919.73	919.73	91.1388	91	primed	47
1077.15	1067.11	93.5223	87	control	47
972.511	972.511	99.1918	99.2	primed	48
1053.48	967.39	100	100	control	48
918.455	918.144	100	100	primed	48
931.161	905.585	100	100	control	48
586.679	586.253	91.9959	92	primed	49
707.856	713.02	100	96	control	49
475.687	475.742	100	100	primed	49
494.231	542.765	100	98	control	49
598.549	597.854	97.7918	97.8	primed	50
687.568	689.219	95.119	96	control	50
553.567	552.48	99.1959	99.2	primed	50
619.738	673.411	100	97	control	50
539.339	538.799	100	100	primed	50
583.533	623.204	100	99	control	50
652.768	657.179	96.9507	97	primed	52
707.762	702.451	100	98	control	52
585.648	585.6	99.8	99.8	primed	52
645.697	659.244	100	98	control	52
743.737	742.513	99.5918	99.6	primed	53
821.587	795.009	100	100	control	53
823.11	823.11	100	100	primed	53
835.118	829.22	100	100	control	53
584.469	585.391	98.7918	98.8	primed	54
642.832	682.177	97.7273	94	control	54
706.872	711.636	96.7551	96.8	primed	56
740.361	764.75	100	99	control	56
670.101	668.604	100	100	primed	56
695.304	786.913	100	100	control	56
586.92	590.917	99.8	99.8	primed	57
681.519	711.315	95.4545	97	control	57
558.776	558.776	100	100	primed	59
600.556	613.074	100	99	control	59

## Sheet: Figure1C-AM
-504 ms	-500 ms	-496 ms	-492 ms	-488 ms	-484 ms	-480 ms	-476 ms	-472 ms	-469 ms	-465 ms	-461 ms	-457 ms	-453 ms	-449 ms	-445 ms	-441 ms	-437 ms	-433 ms	-429 ms	-426 ms	-422 ms	-418 ms	-414 ms	-410 ms	-406 ms	-402 ms	-398 ms	-394 ms	-390 ms	-386 ms	-383 ms	-379 ms	-375 ms	-371 ms	-367 ms	-363 ms	-359 ms	-355 ms	-351 ms	-347 ms	-343 ms	-339 ms	-336 ms	-332 ms	-328 ms	-324 ms	-320 ms	-316 ms	-312 ms
-0.551824	-0.890319	-0.628023	-0.000407296	0.250087	0.150122	0.40437	1.25167	2.07679	2.24501	2.07072	2.26739	2.61891	2.50787	2.24552	2.30525	2.34278	2.19026	2.1242	1.85741	1.25403	1.16456	1.77713	2.0109	1.61305	1.51556	1.95814	2.37939	2.56804	2.60972	2.61757	2.81099	3.16128	3.43327	3.607	3.58395	3.26551	3.17311	3.62229	3.88388	3.5861	3.43615	3.65531	3.77654	3.94708	4.36072	4.45119	4.1343	4.0884	4.2521
-2.68151	-2.97454	-3.40292	-3.52652	-3.24932	-3.13818	-3.41509	-3.74444	-3.78745	-3.47409	-3.15632	-3.2216	-3.32982	-2.97853	-2.54439	-2.4917	-2.44913	-2.22022	-2.26235	-2.48727	-2.33848	-2.10977	-2.40091	-2.75136	-2.4028	-1.64706	-1.20183	-1.07321	-0.848365	-0.442936	-0.104418	-0.0150196	0.00430206	0.345481	0.993018	1.47494	1.68421	1.9331	2.1045	1.92333	1.78448	1.99764	2.04338	1.66703	1.30282	1.00149	0.774886	1.36377	2.67493	3.18759
-5.51958	-5.84345	-6.19693	-6.62335	-6.77613	-6.77222	-6.97862	-7.22784	-7.33639	-7.57784	-7.95682	-8.10005	-8.02942	-8.0837	-8.31074	-8.47225	-8.35234	-8.04082	-7.91397	-8.02908	-8.03909	-7.964	-8.08048	-8.17883	-8.05718	-8.07293	-8.31275	-8.32763	-8.06561	-7.86209	-7.68864	-7.37414	-7.09873	-7.11517	-7.28674	-7.10053	-6.32511	-5.51032	-5.14982	-4.88105	-4.44364	-4.25855	-4.3284	-4.23405	-4.24476	-4.65604	-4.91954	-4.78482	-4.7082	-4.64268
2.37054	2.47933	2.8661	3.11935	3.01785	3.00346	3.25475	3.27269	2.9221	2.6364	2.61054	2.8065	3.09857	3.05751	2.61844	2.4583	2.80586	3.09381	3.09731	2.97455	2.71058	2.55589	2.76242	2.7879	2.33047	2.15642	2.56113	2.79375	2.64065	2.58742	2.66092	2.69849	2.85649	3.0797	3.1434	3.12695	3.10934	3.02562	2.90962	2.67029	2.23988	2.07654	2.4686	2.8278	2.69289	2.47142	2.58922	2.95562	3.28508	3.2687
1.46843	1.51421	1.37973	1.03733	0.608851	0.544637	0.78035	0.615585	0.0469988	-0.0978096	0.36622	0.823905	1.01076	1.05831	1.00007	1.03704	1.358	1.53769	1.22343	0.965201	1.29508	1.81232	1.97062	1.85611	1.78161	1.82936	1.87514	1.74514	1.44709	1.19109	1.13624	1.33646	1.68707	1.76211	1.31289	0.849618	0.920175	1.24901	1.36523	1.33317	1.31311	1.23267	1.10751	1.0545	1.08762	1.17433	1.26589	1.32299	1.37412	1.33974
1.31923	1.22104	0.900792	0.810728	0.963524	1.15027	1.20743	0.943335	0.576902	0.557076	0.675837	0.506013	0.262949	0.181124	0.10369	0.157358	0.538382	0.930959	1.14674	1.41812	1.71236	1.87021	2.02446	2.11107	1.92592	1.75042	1.81349	1.78117	1.58718	1.61821	1.82757	1.88524	1.8436	1.75653	1.46405	1.1534	1.13456	1.1534	0.885757	0.689697	0.987689	1.40342	1.36303	1.11879	1.25477	1.5491	1.38866	0.936254	0.773661	0.876461
2.61188	2.54407	2.4573	2.36928	2.41892	2.39607	2.28314	2.41128	2.65624	2.55921	2.19097	2.01049	2.196	2.58119	2.88226	2.90581	2.75047	2.67501	2.74557	2.76978	2.55054	2.17458	1.95672	1.98898	2.04541	2.03048	2.0428	2.10525	2.31622	2.79207	3.17625	3.04572	2.73681	2.76145	2.89729	2.78809	2.61881	2.55403	2.46579	2.44236	2.64342	2.79242	2.62656	2.52346	2.95289	3.62294	3.88553	3.76837	3.84278	4.2355
2.65943	2.63685	2.76973	3.11817	3.54836	3.7387	3.79596	4.02451	4.23659	4.27815	4.44113	4.70598	4.7402	4.61665	4.49657	4.31699	4.2607	4.51943	4.85224	5.09906	5.34004	5.55333	5.86652	6.33898	6.44954	6.07821	5.96968	6.15869	5.94489	5.59517	5.63651	5.54288	5.14841	5.17026	5.44146	5.32823	5.32164	5.78237	5.92791	5.5827	5.52614	5.78857	5.8665	5.92931	6.19056	6.27548	6.07255	6.06556	6.47939	6.89861
1.36371	1.26346	1.57236	1.81282	1.71816	1.55923	1.58998	1.79649	1.94458	1.76298	1.46711	1.62124	2.12134	2.27761	2.06664	2.07418	2.34601	2.52282	2.62571	2.73263	2.66514	2.55034	2.70292	2.87975	2.70931	2.49182	2.6001	2.7666	2.70961	2.631	2.65942	2.62561	2.50544	2.40284	2.23371	1.92772	1.70689	1.80959	2.07062	2.05294	1.6915	1.48097	1.68797	1.88028	1.72545	1.52886	1.5389	1.61788	1.76164	2.00675
5.11667	4.85378	5.00406	5.47933	5.83234	5.71197	5.32941	5.20878	5.35504	5.33334	5.09796	4.93397	4.95408	5.19866	5.55872	5.59566	5.22689	5.04339	5.34837	5.72504	5.73198	5.32632	4.89593	4.9963	5.44944	5.36887	4.69376	4.37053	4.69228	5.03787	5.10479	5.04512	4.94254	4.93009	5.08891	5.12298	4.80921	4.46952	4.54613	4.98351	5.23278	4.94781	4.57032	4.70451	5.1384	5.27768	5.11096	5.03912	5.30171	5.83937
3.77702	3.79107	3.79879	3.8746	4.06617	3.94904	3.38588	3.08003	3.35869	3.42695	2.81017	2.17868	2.01928	2.04499	2.13256	2.29059	2.13668	1.71214	1.76193	2.35809	2.70381	2.61069	2.6479	2.99381	3.35614	3.55649	3.56749	3.56286	3.87918	4.38231	4.49831	4.26329	4.36172	4.92154	5.3408	5.31686	5.09663	4.88648	4.73878	4.69998	4.63608	4.3417	3.94829	3.73701	3.68371	3.60268	3.39834	3.02173	2.68619	2.87791
3.05586	2.80566	2.94473	3.38046	3.6195	3.71264	3.89852	4.08232	4.17163	4.24304	4.27561	4.21198	4.15952	4.23984	4.37217	4.37613	4.27561	4.29979	4.47045	4.5402	4.46837	4.45927	4.55841	4.72647	5.00187	5.24591	5.27709	5.24722	5.29065	5.24277	5.10849	5.07069	5.0128	4.77315	4.45794	4.07602	3.59008	3.27375	3.28071	3.36735	3.43222	3.52655	3.46242	3.24277	3.28927	3.66527	3.90882	3.84648	3.77392	3.89277
3.82969	3.80148	3.83421	4.11716	4.05809	4.06362	4.51493	4.22385	2.90008	2.30835	2.82802	2.92558	2.6816	3.16441	3.44784	2.63689	2.08566	2.53031	2.86997	2.86542	3.07489	3.14247	3.03305	3.32822	3.48881	3.05064	2.98624	3.38837	3.19981	2.86299	3.20411	3.35946	2.96346	2.93259	3.08184	2.98398	3.52171	4.44326	4.15916	3.11987	2.89121	3.0858	2.94207	3.02466	3.44832	3.66895	3.83722	4.08314	4.09687	4.03035
4.79282	4.99295	4.66827	4.08136	3.72034	3.79136	4.22159	4.5847	4.59276	4.59266	5.008	5.65022	6.00262	5.90905	5.71147	5.77304	6.08448	6.36766	6.33179	5.94076	5.62289	5.75113	5.87251	5.33943	4.56323	4.47788	5.02357	5.36744	5.34916	5.57109	6.19125	6.6619	6.66607	6.35343	5.82508	5.40692	5.71475	6.39119	6.31069	5.80825	6.20453	6.97948	6.66765	5.81994	5.6842	5.69437	5.15849	4.82966	4.86069	4.26969
1.26102	2.28379	2.82845	2.20062	1.41314	1.91176	3.01841	3.00319	1.98171	1.2682	1.48845	2.56149	3.45974	2.81744	1.39904	1.25206	2.21442	2.73669	2.52806	1.80766	1.03332	1.60224	3.28712	3.6039	2.38161	2.15949	3.252	3.7826	3.33117	2.48433	1.57238	1.43291	2.25496	2.61399	1.96575	1.59758	2.25618	3.24255	3.41376	2.26316	1.04936	1.57358	3.17246	3.68011	2.90367	2.22433	2.39554	3.39778	4.31888	3.84461
0.852828	-0.0387014	-0.0482153	0.695596	0.849836	0.684198	0.973377	1.36411	1.44598	1.30069	1.10009	1.23981	1.73172	1.84766	1.44506	1.08598	0.806317	0.693944	1.26844	1.96861	1.77911	1.2977	1.43532	1.68834	1.68572	1.77053	1.60142	1.04649	1.16785	2.10176	2.50811	2.12439	1.95884	2.22623	2.43986	2.4293	2.13642	1.74279	1.79488	2.23061	2.4012	2.2722	2.23403	2.30747	2.50996	2.89337	3.05277	2.83623	2.84742	3.26493
-1.76876	-1.83701	-1.85752	-2.21681	-2.4507	-2.53883	-2.65556	-2.42168	-1.94917	-1.95203	-2.39316	-2.68805	-2.71371	-2.62532	-2.53057	-2.51452	-2.54821	-2.67885	-2.9741	-3.11296	-2.9353	-2.87999	-2.95469	-2.58315	-1.9539	-1.87435	-2.38004	-2.75888	-2.57956	-2.20749	-2.2959	-2.60765	-2.34355	-1.81975	-1.75262	-1.53333	-0.758814	-0.438622	-0.703772	-0.577585	-0.385178	-0.744606	-0.813529	-0.335482	-0.272254	-0.493877	-0.299438	-0.0475822	0.0379556	0.164756
-2.12246	-1.62942	-1.77638	-1.99644	-1.18724	-0.261626	-0.345585	-0.672454	-0.903532	-1.72742	-2.48008	-2.26091	-1.79181	-1.50513	-1.17191	-1.48658	-2.25138	-1.77035	-0.5225	-0.526917	-1.03763	-0.462998	0.0737464	-0.284002	-0.165712	0.565679	0.594204	0.270965	0.452808	0.413699	-0.151753	-0.246408	0.173414	0.185779	-0.157576	-0.232141	-0.166015	-0.331955	-0.518024	-0.408852	-0.264522	-0.40541	-0.366536	0.263036	0.584728	-0.133248	-0.671563	-0.013908	0.547348	0.0606722
-0.769623	-1.09311	-1.27017	-1.55632	-1.41861	-1.14286	-1.56536	-2.06119	-1.81606	-1.45057	-1.41162	-1.34506	-1.36018	-1.57152	-1.57461	-1.46665	-1.53362	-1.41703	-1.08442	-1.03143	-1.17075	-1.25624	-1.43898	-1.45868	-1.05916	-0.858939	-1.13769	-1.27978	-1.17091	-1.11466	-0.9155	-0.722157	-1.09286	-1.5175	-1.10606	-0.360059	-0.201336	-0.372114	-0.227927	0.15383	0.411336	0.566915	0.859551	1.15815	1.03849	0.682691	0.815047	1.42306	1.82411	1.97176
0.722261	1.21562	1.84206	2.14925	2.07176	1.90202	1.47816	0.669473	0.08413	0.044558	0.163968	0.474748	1.09902	1.34856	1.06957	1.24522	1.99273	2.39742	2.53784	3.01352	3.34979	3.09145	2.81002	2.76914	2.60677	2.51658	2.8607	3.26392	3.39503	3.51818	3.74953	3.99671	4.38394	4.71487	4.4384	3.82743	3.76625	4.07457	3.81187	3.17853	3.14223	3.51541	3.37421	2.8421	2.73101	3.12713	3.59755	3.9379	4.02036	3.81759
-0.445301	-0.00978153	0.572883	0.735632	0.240757	-0.257688	-0.0940677	0.446963	0.587254	0.0569027	-0.654474	-0.882893	-0.584543	-0.400572	-0.771624	-1.35436	-1.58931	-1.44442	-1.31132	-1.42707	-1.59459	-1.42429	-0.831729	-0.256703	-0.249684	-0.793298	-1.24219	-1.12595	-0.713556	-0.440076	-0.213735	0.255077	0.931864	1.55604	1.76476	1.31235	0.675991	0.686663	1.15675	1.11238	0.508569	0.194134	0.391928	0.645887	0.73965	0.697447	0.634324	0.88615	1.43343	1.55571
1.30595	1.14315	0.674988	0.426983	0.143895	-0.122257	0.245588	0.759237	0.444521	-0.16586	0.00520216	0.707592	1.10602	1.09129	1.03084	1.15332	1.34488	1.31885	1.10425	0.966217	0.921223	0.977211	1.21253	1.23103	0.777865	0.568	0.973877	1.14014	0.713536	0.441797	0.477852	0.392139	0.421508	0.710157	0.691341	0.386493	0.423164	0.650449	0.564031	0.364698	0.370962	0.470262	0.510053	0.392329	0.190488	0.341905	0.933369	1.33916	1.20931	0.844679
1.44327	1.35938	1.11962	0.942119	1.02855	1.344	1.63597	1.76672	1.81646	1.8245	1.72683	1.56899	1.48182	1.45659	1.38502	1.24779	1.09351	0.965978	0.929472	0.982368	0.97509	0.816807	0.637929	0.580783	0.613752	0.614307	0.458989	0.144324	-0.0777331	0.0115407	0.20672	0.203301	0.0694619	-0.0649899	-0.305892	-0.583621	-0.600806	-0.409821	-0.327038	-0.328873	-0.21581	-0.0470997	0.133116	0.476252	0.927415	1.25296	1.47468	1.69472	1.79962	1.8058
-2.26704	-1.66108	-1.01015	-0.772949	-0.874888	-0.768363	-0.250101	0.23879	0.252929	-0.147642	-0.561849	-0.706465	-0.758072	-1.12495	-1.75234	-2.06134	-1.77714	-1.30251	-1.10714	-1.22994	-1.41132	-1.34854	-0.986602	-0.731955	-0.940948	-1.22965	-1.02338	-0.551547	-0.360827	-0.339763	-0.208027	-0.158687	-0.201718	0.00992309	0.306208	0.293132	0.324146	0.805438	1.30065	1.43882	1.54273	1.79538	2.0602	2.37306	2.57839	2.33337	1.9924	2.14841	2.40248	2.06388
1.68379	1.69111	1.26565	1.09803	1.25221	1.24158	0.887647	0.486779	0.283093	0.319065	0.595852	0.852243	0.656214	0.173934	0.0709706	0.386319	0.494086	0.239564	0.171358	0.691537	1.52458	1.96193	1.63668	1.07871	1.06081	1.5124	1.74661	1.51666	1.19995	1.20011	1.57366	2.01953	2.11986	1.82205	1.65297	2.13739	2.9644	3.20939	2.64043	2.13722	2.32319	2.60875	2.26374	1.60832	1.43343	1.89828	2.52038	2.75133	2.3358	1.60717
8.99713	7.63863	6.82796	7.72738	8.87463	8.75238	7.76001	7.14052	7.40494	7.80394	7.01141	5.03253	3.71388	4.1922	5.26684	5.37289	4.46029	3.47469	3.46945	4.73757	5.99352	5.86487	5.17585	5.65936	7.07281	7.70381	6.85588	5.41047	4.6527	4.9488	5.29162	4.66626	3.67511	3.75619	5.11341	6.35646	6.12643	4.76225	3.97306	4.60131	5.58502	5.57901	4.52796	3.53496	3.85515	5.32098	6.02308	5.06954	4.1943	4.7493
-1.80402	-0.901337	-0.748802	-0.445863	0.297206	0.882925	1.16497	1.05931	0.377098	-0.203124	0.0263094	0.440831	0.281757	-0.0991462	-0.308037	-0.570598	-0.858183	-0.864454	-0.787383	-0.957614	-1.11213	-0.916779	-0.587201	-0.351052	-0.0496253	0.354866	0.700312	1.00279	1.17761	1.03362	0.948947	1.29604	1.42061	0.803604	0.195583	0.111109	0.0203893	-0.103676	0.256481	0.66256	0.412808	-0.0541198	-0.0912101	0.0451529	-0.0919034	-0.384878	-0.39074	0.105426	0.790287	1.3097
0.403183	1.8513	2.38699	2.02067	1.67485	2.13976	2.9663	3.0754	2.5418	2.4667	3.0776	3.50857	3.1991	2.30357	1.49695	1.69664	2.66541	2.7799	1.68	1.01406	1.39921	1.64872	1.3766	1.25632	1.35464	1.52265	1.83116	1.70613	0.76311	-0.0268339	0.0633174	0.28899	-0.0834211	-0.831076	-1.33019	-0.910357	0.347767	1.07262	0.369462	-0.775546	-1.15849	-0.881539	-0.571028	-0.558151	-0.675726	-0.205725	0.950871	1.44261	0.405916	-0.941989
1.24756	0.142033	0.483287	1.8507	2.20191	1.26317	0.702342	1.00834	1.10804	0.583917	-0.0625552	-0.547912	-0.75993	-0.489223	0.0161715	0.040708	-0.480228	-0.555678	0.326121	1.09124	0.739529	-0.0212963	-0.148905	0.255417	0.791215	1.28259	1.30669	0.877365	0.838663	1.38574	1.56725	0.910107	0.266634	0.689772	1.88026	2.23385	1.19493	0.472202	1.25387	2.20989	2.08282	1.53501	1.3595	1.65457	2.35793	2.63926	1.78964	1.03004	1.44166	1.88108
-2.09283	-1.85514	-1.74516	-1.55219	-1.16714	-1.03582	-1.23683	-1.21248	-0.932232	-0.913299	-1.00439	-0.747021	-0.499668	-0.636553	-0.673671	-0.404581	-0.280443	-0.139647	0.427604	0.852134	0.711647	0.709697	1.08314	1.17371	1.0719	1.22377	1.06888	0.313813	-0.0932509	0.210159	0.37213	0.0788834	-0.154764	-0.147126	-0.0753599	-0.0923073	-0.31803	-0.486668	-0.180185	0.300441	0.425903	0.371289	0.345426	0.133532	-0.0625019	0.105009	0.163282	-0.28737	-0.632944	-0.458548
-2.1786	-2.41567	-2.11922	-2.12093	-2.72243	-3.26023	-3.25515	-3.01012	-3.11823	-3.88102	-4.8965	-5.32267	-4.99154	-4.61307	-4.52369	-4.28494	-3.68846	-3.03268	-2.49265	-2.06586	-1.72434	-1.18931	-0.240323	0.692745	1.00397	0.8172	0.79227	1.18782	1.51237	1.21603	0.590824	0.432506	0.754925	0.801369	0.372378	-0.047671	-0.287429	-0.475709	-0.58142	-0.714829	-1.0269	-1.1953	-1.00755	-0.899097	-1.07875	-1.16029	-1.01109	-0.763385	-0.315091	0.145323
0.568284	0.561473	0.554315	0.591905	0.701242	1.02879	1.39232	1.44771	1.30233	1.1628	0.840622	0.268175	-0.188387	-0.292861	-0.176498	0.00320766	0.196209	0.417733	0.748885	1.19905	1.62654	1.92191	2.10184	2.16715	2.08415	1.95078	1.91879	1.88088	1.61359	1.28995	1.26112	1.36212	1.25185	1.20163	1.56065	1.93826	1.91174	1.79956	1.90643	1.93964	1.73003	1.49534	1.15964	0.531755	0.0994536	0.409073	0.914545	0.794798	0.461512	0.782233
1.67307	1.49593	1.20344	1.13564	1.28207	1.42117	1.46643	1.43956	1.44582	1.54257	1.46045	1.01439	0.642436	0.692044	0.732257	0.434382	0.189344	0.216955	0.173271	-0.0927494	-0.358926	-0.519924	-0.674027	-0.940155	-1.29767	-1.51578	-1.47919	-1.36215	-1.18575	-0.788723	-0.3381	-0.119524	-0.0776987	-0.1488	-0.392272	-0.57172	-0.448384	-0.282352	-0.328385	-0.394945	-0.307881	-0.194433	-0.259088	-0.600877	-1.01286	-1.10015	-0.894417	-0.788705	-0.785292	-0.618365
0.268367	-0.754812	-0.850437	-0.0814824	0.330926	-0.103453	-0.819935	-0.978836	-0.180288	0.830802	0.810335	-0.0300809	-0.172223	0.767328	1.53804	1.25993	0.405398	-0.0314492	0.475619	1.42855	1.69738	1.0123	0.557256	1.36739	2.70411	2.92044	1.79838	0.985339	1.62789	2.69918	2.6687	1.74575	1.31898	2.01407	3.12793	3.51893	2.86448	2.10105	2.2296	2.98643	3.35862	2.90361	2.07665	1.761	2.38331	3.16531	3.05509	2.45522	2.64892	3.64578
1.19417	0.796412	0.620327	0.918421	1.27932	1.17646	0.926287	1.1572	1.6652	1.91302	1.97398	2.04948	2.04354	2.09878	2.40646	2.54293	2.15249	1.80026	2.05891	2.42687	2.17355	1.61964	1.58442	2.06114	2.39812	2.33921	2.05719	1.78417	1.94018	2.65545	3.12296	2.72844	2.2375	2.45407	2.89058	2.92892	2.7596	2.62389	2.61717	2.95588	3.35737	3.18794	2.67551	2.56199	2.74611	2.60798	2.09202	1.62694	1.59514	1.99314
0.747615	1.03008	1.24931	1.21307	1.09946	1.08831	1.24959	1.54722	1.7922	1.80108	1.64327	1.59254	1.73938	1.78501	1.52758	1.33887	1.60354	2.00876	2.02487	1.6685	1.31521	1.20854	1.32557	1.4022	1.22142	0.935605	0.817302	0.887928	0.979164	0.88353	0.59629	0.508854	0.805308	0.970395	0.684203	0.419268	0.481478	0.605183	0.705543	0.839146	0.838965	0.826296	1.12728	1.49466	1.56496	1.56063	1.65506	1.70265	1.85977	2.25143
-0.312178	-0.508556	-0.167739	0.127747	-0.0689604	-0.306775	-0.144107	0.132069	0.168297	-0.0108173	-0.242498	-0.308494	-0.0894036	0.234042	0.427283	0.358303	-0.0136887	-0.303233	0.0316591	0.656362	0.702264	0.296489	0.35832	0.984908	1.40558	1.26943	0.913961	0.713512	0.825801	1.15619	1.29703	1.06083	0.964013	1.3701	1.65382	1.29023	0.85981	0.880565	1.01828	1.16006	1.48722	1.54479	1.13721	1.09923	1.60891	1.6738	1.15066	0.956269	1.30099	1.66572
2.70533	1.79525	0.671927	0.81063	1.9592	2.51327	1.85961	1.04852	1.10189	1.86846	2.56261	2.59951	2.13024	2.11251	3.18694	4.43563	4.39742	3.3231	2.94685	3.89678	4.90404	4.78328	3.81837	3.11938	3.50505	4.63808	5.01687	3.85868	2.59209	2.85196	3.87651	3.8099	2.54808	1.57549	1.8161	2.70472	2.97861	2.16581	1.23389	1.32257	2.19257	2.6231	2.00941	1.09435	1.09778	2.07584	2.70054	2.19976	1.4956	1.72177
1.14354	1.39233	1.31811	1.01359	0.932624	1.26658	1.59371	1.45957	1.03822	0.845813	1.02597	1.26146	1.22121	0.883207	0.550223	0.548269	0.783811	0.819155	0.524104	0.296357	0.488937	0.947675	1.23233	1.14642	0.991994	1.19232	1.65897	1.86658	1.60744	1.27451	1.33071	1.75149	2.04302	1.85145	1.50747	1.60234	2.09442	2.39726	2.23192	1.87663	1.75456	2.00727	2.27587	2.08466	1.58496	1.38043	1.6064	1.85	1.80674	1.51403
2.37425	2.52075	2.32099	2.5908	3.1786	3.68675	4.14694	4.30611	4.07689	4.10604	4.49776	4.50674	4.1014	3.97206	4.15403	4.20855	4.08719	3.82548	3.25783	2.58511	2.39209	2.67795	2.66958	2.17713	2.11133	2.78247	3.13955	2.70702	2.41262	2.75511	3.18542	3.38418	3.35011	2.94543	2.5231	2.66427	2.99237	2.81256	2.44674	2.56942	3.08926	3.52482	3.67232	3.65203	3.75146	4.08798	4.40426	4.44406	4.3017	4.243
3.57027	3.53714	3.74543	3.92172	3.80339	3.67908	3.93022	4.47788	4.81223	4.59672	4.21209	4.23041	4.53972	4.69461	4.68191	4.68796	4.71271	4.76152	4.85795	4.88874	4.80868	4.76067	4.81463	4.80318	4.56819	4.32791	4.42042	4.63427	4.60915	4.73617	5.35507	5.72998	5.35247	4.94299	4.92705	4.82097	4.62878	4.74767	4.87333	4.67615	4.44437	4.29649	4.15331	4.24301	4.59437	4.95687	5.37013	5.76025	5.7951	5.69764
-0.0554502	0.0993675	0.434427	0.39555	-0.0508319	-0.284416	0.074937	0.620347	0.677679	0.203386	-0.0817398	0.36705	1.15644	1.50602	1.21357	0.724514	0.567451	0.846595	1.07229	0.734963	0.139658	0.0591694	0.557467	0.953833	0.884572	0.69245	0.886027	1.55042	2.12951	2.0098	1.51266	1.5472	2.12577	2.34061	1.85354	1.27215	1.18168	1.58431	1.9687	1.76203	1.1561	1.00148	1.48592	1.87732	1.74605	1.36374	1.07897	1.10468	1.37737	1.38393
9.22239	9.15373	9.10463	9.23679	9.40863	9.60949	9.84077	9.82731	9.54878	9.42475	9.64182	9.95096	10.0941	10.0395	9.96777	10.0246	10.1001	10.1637	10.3888	10.5954	10.454	10.2996	10.5529	10.8022	10.6546	10.5103	10.6518	10.8256	10.9499	11.0783	11.0897	11.0917	11.2566	11.3283	11.2506	11.4487	11.8197	11.8114	11.5836	11.5846	11.5776	11.3621	11.3113	11.4293	11.28	11.0047	11.0309	11.1212	10.8621	10.4813
2.73101	2.52123	2.44376	2.32862	2.2733	2.60866	3.11742	3.33396	3.30648	3.35722	3.54137	3.65728	3.58952	3.60601	3.99756	4.39407	4.24943	3.84125	3.75731	3.90258	3.92231	3.84127	3.79547	3.85691	4.07051	4.28445	4.3711	4.46117	4.52626	4.40439	4.33336	4.54373	4.74598	4.76865	4.84231	4.99586	5.13622	5.3598	5.53033	5.39937	5.21551	5.2442	5.23621	5.05001	4.85209	4.6024	4.31918	4.31773	4.51116	4.43907
-0.08351	-0.153906	-0.337042	-0.657875	-0.831768	-0.617838	-0.383319	-0.420363	-0.532311	-0.622062	-0.641611	-0.419517	-0.289036	-0.670308	-0.951723	-0.495491	-0.0857723	-0.605317	-1.44906	-1.62066	-1.11728	-0.561234	-0.465407	-0.836576	-1.08417	-0.80707	-0.433897	-0.462883	-0.725807	-0.828147	-0.63903	-0.3156	-0.181688	-0.275882	-0.207632	0.148179	0.437304	0.44386	0.19184	-0.213772	-0.405816	-0.236592	-0.255505	-0.686958	-0.852621	-0.460192	-0.0476056	0.157127	0.320921	0.356399
9.26427	9.20507	8.92572	8.8319	8.87622	8.80971	8.66642	8.5809	8.60064	8.66155	8.46816	7.97364	7.89597	8.57017	8.97198	8.49073	8.16266	8.5266	8.61174	8.19881	8.21965	8.61984	8.6032	8.35619	8.43671	8.7002	8.87469	8.93626	8.89268	8.91307	9.07053	9.02892	8.66121	8.3587	8.44746	8.89346	9.3121	9.23503	8.87647	8.82683	8.83614	8.44248	8.14594	8.26507	8.21737	7.98858	8.04903	7.93842	7.2806	6.84763
2.74544	3.01734	3.56999	3.73826	3.44713	3.18492	3.30413	3.65788	3.75005	3.42384	3.19503	3.35759	3.42248	3.12049	2.9626	3.20117	3.33304	3.08931	2.9308	3.18896	3.51694	3.59715	3.68595	3.94767	4.01737	3.80537	3.83288	4.24424	4.44349	4.07738	3.59241	3.58344	3.96175	4.05664	3.67365	3.42564	3.52467	3.40891	3.05599	3.0344	3.21823	3.20647	3.27743	3.51859	3.45862	3.19008	3.18315	3.3809	3.7097	4.15984
-2.50723	-3.60872	-4.17851	-4.348	-4.15742	-3.55658	-3.13845	-3.23453	-3.23453	-2.7558	-2.15541	-1.67105	-1.31075	-1.23662	-1.31473	-1.01071	-0.406639	-0.336719	-0.91306	-1.16649	-0.808978	-0.77148	-1.32397	-1.55003	-1.12085	-0.594459	-0.112033	0.347457	0.309943	-0.162508	-0.227673	0.204726	0.376175	0.204472	0.348146	0.931677	1.27898	0.89134	0.265642	0.362354	1.19156	1.71869	1.40704	0.8337	0.622264	0.734159	0.929264	1.27699	1.85416	2.14588
2.12009	2.37278	2.07354	1.55739	1.42381	1.5895	1.71091	1.71854	1.65015	1.71798	2.13893	2.50667	2.29774	1.82478	1.62805	1.68447	1.83057	1.86331	1.432	0.823558	0.737652	0.837611	0.2919	-0.536662	-0.786704	-0.528412	-0.234884	-0.165502	-0.539991	-1.00689	-0.745659	0.0127859	0.185383	-0.270307	-0.598236	-0.74585	-0.910674	-0.898785	-0.946583	-1.43082	-1.72786	-1.26564	-0.804574	-0.994813	-1.23342	-1.01422	-0.598186	-0.208606	-0.120954	-0.630311
5.74816	5.42921	4.43289	3.53503	3.51715	3.88529	3.69687	3.05179	2.74397	3.06348	3.56035	3.5256	2.74674	1.97382	1.97553	2.3034	2.03381	1.29765	1.01108	1.53215	2.26642	2.37824	1.7873	1.36957	1.79632	2.55651	2.70419	2.06849	1.29968	1.16729	1.84391	2.59293	2.56053	1.97803	1.81145	2.19569	2.26852	1.72074	1.34335	1.66003	2.15443	2.27187	2.10269	1.87494	1.79425	2.15358	2.70894	2.67692	2.02552	1.70258
3.49666	3.54265	3.47654	3.34166	3.38691	3.53703	3.6053	3.73133	3.8529	3.66699	3.39301	3.38904	3.38666	3.14207	2.98123	3.08474	3.18036	3.08068	2.86079	2.67058	2.62391	2.70616	2.82801	2.92358	2.94972	3.03095	3.38203	3.86477	4.20065	4.53022	4.9761	5.23299	5.28547	5.53663	5.92178	6.03678	5.96714	6.04277	6.24664	6.36222	6.25915	6.01053	5.88586	6.02197	6.275	6.44056	6.29021	5.77849	5.37556	5.41637
4.12165	4.41415	4.50639	4.55235	4.81737	5.17914	5.47884	5.68434	5.63599	5.32013	4.99035	4.68838	4.38407	4.34983	4.67138	5.0882	5.54552	5.99531	6.1391	6.0826	6.18563	6.17222	5.71566	5.29997	5.36505	5.62405	5.74896	5.67753	5.40816	5.16536	5.18785	5.3054	5.29797	5.1901	5.03511	5.05695	5.5255	6.07458	6.13707	5.96736	6.09054	6.36673	6.51396	6.62257	6.69286	6.5713	6.38612	6.41962	6.67895	6.89469
7.55298	8.425	8.10291	6.95457	6.516	7.08915	7.27728	6.35764	5.30282	5.06759	5.43356	5.62948	5.0865	4.01997	3.56908	4.35148	5.25871	5.08362	4.425	4.52207	5.36768	6.06907	5.99801	5.23144	4.62365	4.97052	5.7648	5.8542	5.23786	4.94605	5.49013	6.3717	6.72919	6.21439	5.52742	5.6455	6.41438	6.74671	6.15775	5.31771	5.17076	5.79989	6.20801	5.6406	4.86356	5.1156	6.20834	6.84144	6.39318	5.58697
1.3799	0.975654	0.587885	0.495891	0.733267	0.788096	0.419373	0.288022	0.864028	1.55688	1.66966	1.29833	0.98525	1.19053	1.91641	2.53337	2.49077	2.13073	2.21926	2.8937	3.47066	3.28367	2.63501	2.45718	2.88383	3.13883	2.94083	2.72104	2.66319	2.69662	2.78069	2.64596	2.2671	2.23362	2.62776	2.75354	2.52928	2.4481	2.46943	2.53571	2.90869	3.142	2.72425	2.45801	3.0075	3.52538	3.46391	3.49639	3.84748	4.11184
13.9919	13.6043	13.7719	14.0474	13.5201	12.8682	13.061	13.5334	13.4756	13.0531	12.6601	12.5248	12.748	13.0357	13.1046	13.0131	12.6834	12.1791	12.0549	12.2743	12.0989	11.5693	11.2241	10.9122	10.5847	10.626	10.6606	10.3209	10.4145	11.0346	10.8497	9.9124	9.79302	10.4352	10.5128	10.1279	10.0709	10.1324	10.0803	10.223	10.4322	10.3841	10.1825	9.8155	9.27632	9.0923	9.34218	9.21348	8.53498	8.1125
3.33995	3.06758	3.4795	4.01373	4.15713	4.12629	4.31923	4.68705	4.8079	4.39538	3.7205	3.35439	3.54121	4.05431	4.36222	4.00599	3.36976	3.37232	3.84825	3.76993	3.30833	3.49298	4.17467	4.59384	4.83688	4.97043	4.61702	4.23781	4.5327	4.78611	4.15328	3.52782	4.03979	5.07487	5.40434	5.0538	4.90963	5.29614	5.74383	5.77706	5.39592	4.94998	4.82213	5.05495	5.29005	5.31025	5.29768	5.40878	5.65195	5.94074
4.2791	5.01039	5.28637	4.75592	4.15737	4.40633	5.28545	5.5514	4.77059	3.9991	4.16692	5.00338	5.65303	5.4966	4.88082	5.00676	6.04006	6.52444	5.91229	5.5062	5.96075	6.39337	6.18025	5.51613	4.83308	4.75499	5.43469	6.03198	5.97375	5.71056	5.71556	6.06008	6.66108	7.02835	6.74459	6.31581	6.39574	6.72934	6.63656	5.8837	5.03941	5.03562	5.727	5.80307	4.96737	4.39059	4.60867	5.06294	5.20086	4.54226
5.7768	5.62256	5.43943	5.34156	5.23629	5.11178	5.08944	5.10926	5.00918	4.90362	4.95216	5.02217	5.03837	5.11143	5.14635	5.03812	5.03659	5.27282	5.45873	5.41891	5.29957	5.22762	5.21094	5.22071	5.25816	5.38698	5.5085	5.39213	5.17299	5.15142	5.15559	5.00942	5.07298	5.49563	5.9234	6.2926	6.73928	7.02841	7.05728	7.10231	7.14162	6.9798	6.83255	6.90236	6.98787	6.90547	6.64466	6.26135	5.96808	5.88438
8.55051	8.23158	7.70011	7.48744	7.83758	7.99971	7.46821	6.93226	6.90138	6.89714	6.54762	6.00712	5.52005	5.47486	6.00387	6.45726	6.35557	6.14104	6.233	6.5148	6.86059	7.07155	6.8758	6.59786	6.79401	7.20251	7.14157	6.62148	6.27928	6.5112	7.03578	7.327	7.34316	7.40417	7.50024	7.35775	6.9124	6.32109	5.8941	5.86583	5.96112	5.83125	5.67766	5.61909	5.39481	5.18648	5.22887	4.98099	4.32511	4.15372
-2.55591	-2.78663	-3.08784	-2.75206	-2.41317	-2.95983	-3.51213	-3.20774	-2.772	-2.5291	-1.97174	-1.57337	-1.84811	-1.9034	-1.28556	-0.876228	-0.963216	-1.05566	-1.16612	-1.2708	-1.00905	-0.717959	-0.856878	-0.914789	-0.493368	-0.0265033	0.332464	0.778209	1.11971	1.38337	1.90736	2.29688	2.09125	1.96762	2.46215	2.94336	3.13291	3.53201	3.92319	3.73263	3.37107	3.35438	3.36426	3.20262	3.10445	3.05921	3.03313	3.10412	3.11234	3.20476
-2.90139	-2.67505	-2.77898	-2.92158	-3.23643	-3.40198	-2.98742	-2.65355	-2.87121	-3.0112	-2.97258	-3.17618	-3.1153	-2.42774	-1.85279	-1.64529	-1.35202	-1.1356	-1.21292	-1.21357	-1.10464	-1.11943	-1.11453	-1.04749	-0.917358	-0.486962	-0.122151	-0.326437	-0.389611	0.328132	1.11029	1.55085	2.07817	2.45922	2.35586	2.30734	2.57519	2.93413	3.54986	4.28538	4.63623	4.92337	5.41687	5.40271	4.90608	4.93972	5.36764	5.20676	4.50017	3.9573
-2.48935	-2.85689	-3.23189	-3.69781	-4.24248	-4.82888	-5.4228	-5.83555	-5.97842	-6.11728	-6.32711	-6.28867	-6.06804	-6.1269	-6.46855	-6.83006	-7.26505	-7.70173	-7.82077	-7.6793	-7.48381	-7.16995	-6.89475	-6.94832	-7.0838	-7.04666	-7.10122	-7.25283	-7.16569	-6.96135	-6.83544	-6.5743	-6.2494	-6.11122	-5.79904	-5.06409	-4.46131	-4.31546	-4.32124	-4.39956	-4.57144	-4.53155	-4.29989	-4.24837	-4.24836	-3.95542	-3.54272	-3.28292	-3.10746	-2.92666
2.31011	2.13299	1.74873	1.75586	2.03236	2.09998	2.02069	2.11296	2.35126	2.5297	2.56121	2.49173	2.45975	2.51547	2.55082	2.62034	2.90273	3.18772	3.11215	2.88805	2.96233	3.20324	3.20481	2.96752	2.73015	2.61871	2.64253	2.61082	2.29307	1.97567	2.24902	2.97368	3.26407	2.82027	2.44111	2.74213	3.16509	2.98495	2.54893	2.56314	2.90065	3.10553	3.19711	3.18394	2.88399	2.63442	2.91005	3.31711	3.21678	2.81075
2.25763	2.14955	2.13024	2.19741	2.04642	1.75341	1.7063	1.87895	2.0226	2.10309	2.0647	1.88226	1.8588	2.20451	2.631	2.72889	2.40553	1.94592	1.75032	1.80529	1.69793	1.36986	1.23058	1.42006	1.66101	1.77317	1.81992	1.93596	2.20158	2.49748	2.60406	2.55343	2.57765	2.67293	2.57471	2.22113	1.90305	1.81059	1.78759	1.73418	1.76175	1.80775	1.74298	1.73769	1.83724	1.76041	1.63156	1.84525	2.10162	1.91411
1.787	1.78111	1.82675	1.83187	1.8878	1.82523	1.4726	1.26354	1.4299	1.4206	1.12369	1.18452	1.54692	1.55259	1.40793	1.63099	1.77779	1.33068	0.720232	0.501274	0.67623	1.03395	1.34743	1.58734	2.02662	2.5621	2.65869	2.3801	2.23289	2.15055	1.98382	2.10682	2.47822	2.50851	2.26858	2.26857	2.36482	2.24402	2.16302	2.31797	2.42813	2.32361	2.197	2.20325	2.22236	2.09581	1.93406	1.87332	1.71034	1.35309
1.74599	1.7905	2.29502	2.64927	2.61203	2.92743	3.64224	3.98112	3.93627	3.95668	4.02219	4.20776	4.5917	4.64564	4.23595	4.05008	4.20889	4.2629	4.3195	4.46024	4.31547	4.18977	4.66503	5.15888	4.9491	4.61685	4.81793	5.22232	5.56919	5.98857	6.18068	5.89851	5.69891	5.97562	6.23895	6.17328	6.17785	6.40893	6.51551	6.38914	6.1526	5.77675	5.38628	5.2245	5.14445	4.97293	4.92853	5.02973	5.03497	5.05066
5.21202	5.58352	5.35427	4.9649	4.90469	5.03729	5.07688	5.00427	4.8953	4.8681	5.0799	5.46121	5.6759	5.49162	5.06761	4.83514	4.99857	5.21745	5.1423	5.0636	5.3905	5.80341	5.73366	5.34467	5.2436	5.52098	5.7191	5.5243	5.06609	4.71499	4.80657	5.34072	5.84865	5.90184	5.79818	6.16918	6.86604	7.10945	6.81729	6.65711	6.7538	6.6447	6.37153	6.25953	6.06764	5.63203	5.47313	5.69288	5.58401	5.09098
2.24625	2.22343	1.91073	1.77592	2.02982	2.29803	2.41291	2.5189	2.4692	2.12351	1.82494	1.85741	2.01611	2.02568	1.86272	1.69847	1.7572	2.02962	2.24399	2.27387	2.21747	2.12729	2.02337	1.92316	1.80517	1.87608	2.38706	2.91871	2.84486	2.48194	2.4922	2.68229	2.70841	2.8833	3.21392	3.12749	2.72166	2.63618	2.74432	2.54524	2.24363	2.17349	2.09735	1.86279	1.72627	1.77045	1.8699	2.01976	2.14704	2.12556
3.11442	3.51372	3.3272	2.78567	2.69332	3.26622	3.70482	3.44659	2.99441	2.94466	3.07521	2.90766	2.48131	2.18754	2.22884	2.49012	2.77126	2.89357	2.70389	2.37756	2.45171	2.9924	3.30372	3.07568	2.88327	3.07755	3.34524	3.49652	3.57966	3.54	3.52292	3.79153	4.12559	4.19237	4.18966	4.36442	4.5425	4.50956	4.26104	4.00805	4.12723	4.5455	4.56817	4.00235	3.50055	3.36796	3.31801	3.27571	3.1653	2.7104
4.17434	4.24731	4.72425	4.68962	4.09407	3.63037	3.59073	3.8028	4.02367	3.95147	3.56595	3.4058	3.79706	4.25957	4.3186	4.22103	4.34302	4.59013	4.7005	4.62077	4.50293	4.60935	5.08119	5.6595	5.86232	5.56926	5.23367	5.30021	5.57441	5.53187	5.09666	4.67773	4.60464	4.80943	4.87643	4.53165	4.2199	4.51187	4.98712	4.86664	4.36333	4.10792	4.09708	4.21488	4.49092	4.47504	3.86629	3.35679	3.5048	3.8024
1.35047	1.48112	1.67863	1.98115	2.13235	2.1238	2.29914	2.63597	2.69695	2.55889	2.72237	2.96457	2.66691	2.16155	2.21079	2.60194	2.70152	2.65907	2.92945	3.42821	3.83771	4.06198	4.13709	4.12733	4.12897	4.21667	4.3661	4.42813	4.3153	4.15983	4.03977	3.81914	3.50324	3.28634	3.18913	3.12832	3.09782	3.02438	2.90718	2.91849	2.96222	2.84207	2.88681	3.30533	3.50567	3.19863	2.97499	3.0473	3.04121	3.05944
4.93786	4.82428	3.76753	2.99774	3.15494	3.61338	3.59152	3.15388	2.79835	2.73822	3.12546	3.91353	4.26418	3.70531	3.36918	4.13731	4.97621	4.92647	4.60334	4.56606	4.60482	4.7743	4.98349	4.54869	3.66194	3.47217	4.04969	4.40842	4.30622	4.13655	4.00758	4.04478	4.21743	3.93787	3.33951	3.57912	4.55699	4.72622	3.89789	3.37422	3.49494	3.74408	4.08515	4.30992	3.98131	3.56885	3.5748	3.48518	3.15308	3.1807
4.94688	4.8213	4.59005	4.8281	4.97051	4.82542	4.96819	5.1718	4.63444	3.66801	3.35538	3.79537	4.05098	3.70837	3.43827	3.7938	4.27937	4.18689	3.73176	3.64844	4.14854	4.847	5.23146	4.97642	4.38357	4.27534	4.76813	4.98673	4.68573	4.64254	4.91034	4.7569	4.40038	4.43733	4.29196	3.5513	3.17553	3.51475	3.49891	2.87317	2.61968	2.9592	3.19142	3.07109	2.93871	3.10187	3.459	3.47598	2.99594	2.70776
-2.95416	-2.93875	-2.48929	-1.93913	-2.09883	-2.54659	-2.36783	-1.92673	-1.72454	-1.51584	-1.49647	-1.79757	-1.61101	-0.982342	-1.1078	-1.83632	-1.98176	-1.68046	-1.62989	-1.6406	-1.6179	-1.74482	-1.51165	-0.654423	0.0124048	0.0413242	-0.0309152	0.180837	0.633891	1.10789	1.09886	0.663271	0.834231	1.78493	2.16978	1.54291	1.18774	1.75399	2.42376	2.56064	2.25739	1.83071	1.85535	2.46628	2.63805	1.82798	1.23088	1.65733	2.10377	1.78773
0.54548	0.563621	0.829832	0.691721	0.390917	0.68009	0.90672	0.2644	-0.336754	-0.109329	0.135889	-0.102311	-0.246303	-0.214357	-0.368971	-0.432763	-0.252955	-0.432972	-1.02712	-1.11469	-0.411845	0.181979	0.117797	-0.0736517	0.112791	0.528408	0.98196	1.44627	1.76558	1.91194	2.08143	2.15231	1.82775	1.35907	1.26157	1.5173	1.69943	1.59308	1.42141	1.55773	1.96788	2.2883	2.56361	3.00398	3.21816	3.01282	3.10684	3.6723	3.81556	3.49128
0.947602	0.789267	0.456714	0.304565	0.0776309	-0.148291	-0.165429	-0.333694	-0.578731	-0.276904	0.135004	-0.226725	-0.820265	-0.74342	-0.370174	-0.302622	-0.393351	-0.409493	-0.269347	0.0729341	0.3219	0.127275	-0.371937	-0.71685	-0.521889	-0.0103871	-0.151167	-1.19258	-1.86482	-1.47138	-1.05543	-1.27078	-1.42968	-1.23139	-1.12663	-1.23402	-1.50887	-1.9665	-2.14681	-1.74579	-1.36797	-1.38145	-1.20936	-0.631879	-0.252734	-0.286962	-0.350423	-0.331234	-0.295374	-0.0556093
-3.61842	-3.45891	-3.55613	-3.69135	-2.922	-2.05784	-2.15277	-2.54736	-2.65843	-2.68968	-2.38983	-1.82945	-1.66836	-1.47242	-0.701267	-0.387346	-0.901415	-1.04928	-0.95745	-1.48108	-1.4356	-0.132032	0.399315	-0.492066	-0.682009	0.108911	0.0726349	-0.550415	-0.438956	-0.22615	-0.665495	-0.851387	-0.358753	-0.0893975	-0.397301	-0.597411	-0.257707	0.131981	-0.0111068	-0.228885	0.137119	0.406434	-0.0419719	-0.196075	0.350031	0.305267	-0.430571	-0.576763	-0.333876	-0.483137
-0.983794	-0.979957	-1.21004	-1.48551	-1.34143	-0.821517	-0.782053	-1.49752	-1.93905	-1.55066	-1.27287	-1.77258	-2.34286	-2.24051	-1.69518	-1.44643	-1.98443	-2.86792	-3.02724	-2.38231	-2.03951	-2.40456	-2.81169	-2.98388	-3.04868	-2.84299	-2.5841	-2.85526	-3.3284	-3.20814	-2.71002	-2.53195	-2.66169	-2.66841	-2.27727	-1.57532	-1.13667	-1.20876	-1.09634	-0.51354	-0.268811	-0.588237	-0.77812	-0.806451	-0.900816	-0.49123	0.352852	0.49176	0.0703352	0.483391
1.33983	0.860993	0.949197	1.67856	2.15162	1.98281	1.73762	1.97477	2.61376	3.23878	3.45765	3.15233	2.88064	3.28031	3.73967	3.25882	2.56078	2.98332	3.94416	4.07943	3.55086	3.17845	3.13648	3.46664	3.98243	3.98788	3.52825	3.56439	4.23422	4.7166	4.7247	4.60415	4.54576	4.58981	4.72888	4.78053	4.6164	4.41234	4.52303	5.08847	5.73261	6.05831	6.33069	6.87571	7.30962	7.26581	6.94455	6.41622	5.66768	5.19975
-1.34421	-0.766622	-0.511019	-0.434135	-0.184533	0.171757	0.0908642	-0.681556	-1.57883	-1.78104	-1.22343	-0.705477	-0.868765	-1.33399	-1.23848	-0.508715	0.0471395	-0.0287686	-0.328867	-0.412926	-0.301635	-0.147238	-0.144257	-0.431248	-0.62762	-0.246267	0.336422	0.422208	0.191133	0.204793	0.363071	0.235205	-0.347463	-1.26353	-1.93555	-1.72197	-0.993548	-0.74391	-1.02726	-1.07945	-0.65132	-0.115784	0.130615	-0.133162	-0.623213	-0.635271	-0.0736519	0.3651	0.353684	0.328363
0.736686	0.865571	1.08282	1.31684	1.35919	1.15558	1.11327	1.37615	1.51078	1.30747	1.11623	1.28914	1.76333	2.11746	2.01803	1.70979	1.72278	2.09085	2.35068	2.22844	1.9188	1.76385	1.86357	2.02132	2.01816	1.84131	1.72367	1.98835	2.52767	2.64252	2.05267	1.55252	1.83012	2.41025	2.53325	2.23994	2.06482	2.2527	2.53044	2.53837	2.35347	2.22539	2.08558	1.8981	1.84463	1.7733	1.46359	1.27688	1.45132	1.53284
0.799622	0.778337	0.594691	0.479583	0.553219	0.448115	0.0753399	-0.0993612	0.0905707	0.288499	0.208761	-0.15036	-0.564291	-0.727732	-0.680722	-0.751487	-0.98814	-1.21405	-1.35357	-1.27818	-0.969505	-0.823256	-1.02898	-1.17373	-1.01584	-0.767956	-0.507856	-0.188386	0.151049	0.610691	1.12731	1.23425	0.933927	0.881106	1.21105	1.45272	1.49782	1.45785	1.25494	1.07206	1.16041	1.19487	0.887014	0.600722	0.600002	0.64979	0.623948	0.611336	0.63125	0.754584
2.20075	2.04345	1.76111	1.51841	1.73	2.28025	2.42149	2.06817	1.94145	2.21383	2.40631	2.31856	2.00339	1.6457	1.76608	2.38228	2.56052	1.95021	1.46915	1.6839	2.05008	1.95648	1.31026	0.495629	0.231411	0.675674	1.02675	0.813078	0.580039	0.800394	1.29528	1.77221	2.06227	2.24005	2.75477	3.73448	4.51059	4.54936	4.19243	4.03714	4.25171	4.59509	4.71814	4.5891	4.57238	4.8152	4.96613	4.79964	4.6008	4.675
2.44978	2.33807	2.33176	2.60015	2.79317	2.60745	2.34475	2.25236	2.1333	1.94274	1.77687	1.47326	1.13494	1.26033	1.76223	2.05211	2.14815	2.37683	2.5011	2.28709	2.05185	2.04649	2.27863	2.80883	3.36072	3.40173	3.11045	3.13556	3.39007	3.29072	2.8313	2.48946	2.55006	2.86713	2.9142	2.40052	1.94826	2.26715	2.90281	3.00774	2.76759	2.81245	3.00726	2.90309	2.60563	2.47696	2.61179	2.92078	3.27672	3.55286
6.9064	7.96041	7.43641	5.75029	5.16137	6.36216	7.17547	6.1389	4.4911	3.69872	3.97461	4.85175	5.07101	3.7646	2.4608	3.04307	4.52574	4.79825	3.79618	2.93481	3.22521	4.43206	5.11633	4.48612	3.86353	4.55831	5.75478	6.0541	5.24156	4.00338	3.28929	3.27943	2.79062	1.17536	-0.345586	-0.673469	-0.158217	0.549355	0.905826	0.533625	0.175087	0.760674	1.46015	0.886417	-0.651387	-1.74707	-1.544	-0.43078	0.115953	-0.594364
-1.71095	-1.75418	-2.33276	-2.332	-1.59932	-0.476173	0.106188	-0.582431	-1.3684	-0.789163	0.249986	0.253441	-0.329335	-0.395261	0.371617	1.7035	2.37252	1.22948	-0.404873	-0.401706	0.571136	0.480366	-0.676336	-1.45704	-0.870255	1.09924	3.04691	3.28526	2.35572	2.2248	3.16022	3.71875	3.02167	1.68398	1.14877	1.87794	2.35688	1.45411	0.441648	0.661713	1.50989	2.0782	2.11142	1.44835	0.76843	1.27324	2.50031	2.92291	2.46433	2.11955
-1.1669	-0.661404	-1.30974	-2.11778	-1.87247	-0.478471	1.04373	1.49352	1.01619	0.895586	1.64516	2.61684	3.05999	2.76398	2.52419	3.42669	4.73166	4.44185	2.55876	1.05714	0.718319	0.518165	-0.482083	-2.10534	-3.15969	-2.63943	-1.33593	-0.96324	-1.7085	-2.37146	-2.256	-1.53637	-0.890091	-1.24157	-2.44859	-2.80139	-1.46975	-0.201326	-0.721301	-1.89277	-1.55694	0.0790229	1.06296	0.68613	-0.0901875	-0.330593	0.0752275	0.496659	0.115878	-0.790553
0.138815	0.517114	-0.204199	-0.959047	-0.898311	-0.658766	-0.950683	-1.2602	-1.56422	-2.09739	-1.58502	0.0046134	0.0627496	-1.68338	-2.37454	-1.44329	-0.624949	-0.316156	-0.429816	-0.992541	-0.882915	-0.125019	-0.636436	-2.1388	-2.4052	-1.42651	-0.506788	0.0875507	0.165986	-0.018577	0.595816	1.41648	1.14086	0.830122	1.31296	1.01328	-0.0414133	0.344541	1.96248	2.82092	2.89031	3.06687	3.22197	3.06145	2.60306	2.13263	2.15366	2.19483	1.33287	0.389478
-2.16244	-2.08474	-2.17522	-2.02106	-1.96079	-2.54239	-2.99605	-2.57376	-2.16126	-2.37262	-2.33248	-1.77436	-1.47729	-1.35399	-0.878033	-0.529772	-0.737823	-0.945915	-0.789609	-0.597047	-0.588133	-0.665094	-0.670057	-0.571111	-0.633609	-0.962961	-1.10735	-0.888052	-0.826313	-1.08056	-1.11253	-0.731601	-0.390901	-0.425481	-0.595585	-0.358967	0.34724	0.816252	0.606158	0.206685	0.0505655	-0.0341487	-0.0652319	0.0806031	0.0815792	-0.231695	-0.349256	0.0638393	0.601293	0.734329
0.122629	0.434757	0.561476	0.412233	0.22549	0.159587	0.0669957	-0.0586409	0.0347002	0.229931	0.106223	-0.180968	-0.137183	0.0325698	-0.181917	-0.595378	-0.843075	-1.09168	-1.42777	-1.62387	-1.8139	-2.23074	-2.55147	-2.5126	-2.41273	-2.38862	-2.20425	-1.86698	-1.52541	-1.14043	-0.818495	-0.758757	-0.797226	-0.720672	-0.614492	-0.479368	-0.278785	-0.3316	-0.776893	-1.13707	-1.126	-1.07136	-1.14198	-1.10888	-0.979384	-1.04258	-1.34782	-1.63974	-1.69191	-1.54203
0.777043	1.3555	1.57148	1.44155	1.53365	1.73112	1.90193	2.04257	1.80628	1.30485	1.31787	1.97056	2.53307	2.501	1.95846	1.42104	1.464	1.87272	1.7763	1.03415	0.513587	0.850554	1.696	2.19042	1.98766	1.67805	1.83985	2.16204	2.11179	1.66029	1.01598	0.563182	0.758545	1.33336	1.48837	1.15993	0.972182	1.20689	1.66822	1.95249	1.70656	1.23085	1.18521	1.41767	1.20227	0.448758	-0.342203	-0.744695	-0.613168	-0.314512
4.95636	4.74266	4.57659	4.56908	4.56981	4.28799	3.80711	3.63955	3.91233	4.07322	3.83906	3.64207	3.7895	4.04	4.17704	4.29649	4.51238	4.761	4.8785	4.8139	4.68723	4.56497	4.45256	4.49464	4.75056	4.9745	4.98193	4.83776	4.59916	4.32959	4.13492	3.95835	3.80429	3.91557	4.16321	3.96686	3.288	2.77275	2.70367	2.70378	2.46804	2.12495	1.88551	1.70256	1.4659	1.32548	1.38286	1.36844	1.1554	0.974124
2.07158	1.42469	1.98603	2.83036	2.65205	1.28732	0.268192	0.856943	2.04309	2.14165	1.25692	0.603097	0.767745	1.47032	1.82808	1.10984	-0.0170428	-0.182341	0.512222	0.675251	-0.146047	-0.956672	-0.817674	0.0474906	0.525524	-0.0944321	-1.08103	-1.08748	-0.0267846	0.76305	0.35244	-0.60948	-0.859086	-0.133703	0.595477	0.421753	-0.28141	-0.277018	0.826792	1.85751	1.64068	0.67325	0.349943	1.06198	1.93053	2.03498	1.44613	1.20348	2.02819	3.14365
1.76325	1.63141	1.27808	1.21436	1.49851	1.67679	1.54403	1.28786	1.10685	1.16551	1.44972	1.59548	1.46848	1.47144	1.71741	1.76608	1.49497	1.21152	1.00884	0.873472	0.864942	0.733167	0.247023	-0.137065	0.127239	0.800531	1.19985	0.951189	0.360216	0.261473	0.934359	1.44693	1.06151	0.432476	0.358195	0.623085	0.788842	0.77244	0.566468	0.438015	0.746936	1.10037	0.905052	0.563778	0.715861	1.03321	0.973423	0.689978	0.470832	0.323643
0.295823	0.600192	-0.14159	-0.823292	-0.564305	0.0296925	0.0326088	-0.533302	-1.0072	-0.959862	-0.540177	-0.256685	-0.466402	-0.949951	-1.05489	-0.514216	0.00722908	-0.257662	-0.96363	-1.08961	-0.434231	0.16329	0.0212816	-0.488207	-0.362881	0.661553	1.56919	1.49139	0.96344	0.917927	1.41252	2.00529	2.30935	2.09412	1.74791	1.99386	2.6191	2.66992	1.99554	1.3857	1.44971	2.04429	2.37778	1.82638	0.958184	0.834566	1.33375	1.44994	0.858876	0.149049
-0.175203	-0.316695	-0.255782	-0.123871	-0.223262	-0.775594	-1.23379	-0.869365	-0.160455	-0.167053	-0.737372	-0.873982	-0.433631	-0.0963315	-0.167059	-0.387468	-0.470125	-0.3015	0.00903957	0.14721	-0.0126502	-0.118212	0.189137	0.640679	0.659727	0.264888	0.0633578	0.315546	0.63088	0.596053	0.166418	-0.407585	-0.700106	-0.527561	-0.283357	-0.33031	-0.407715	-0.218537	0.033125	0.090235	-0.104273	-0.54492	-0.892232	-0.667741	-0.141875	-0.0295703	-0.297977	-0.401681	-0.267367	-0.145585
0.805406	0.844277	0.70552	0.70921	1.07388	1.54649	1.68681	1.56612	1.61717	2.07309	2.75352	3.08518	2.75137	2.39664	2.74773	3.37609	3.44424	2.97377	2.51701	2.37538	2.43561	2.24899	1.61874	1.1102	1.19331	1.40608	1.18574	0.69387	0.355346	0.393857	0.776958	1.12253	1.0905	0.948844	1.25067	2.09137	2.88327	2.8727	2.21397	2.0615	2.85519	3.60676	3.65387	3.51706	3.64195	3.96737	4.41108	4.59386	4.16809	3.73793
1.06702	2.15971	2.16866	1.06171	0.245311	0.769047	1.94641	2.16703	1.07539	0.0827744	0.399434	1.48359	1.88125	1.05305	0.0519467	0.280027	1.58191	2.31799	1.636	0.596149	0.595608	1.63475	2.48179	2.11694	1.01617	0.740475	1.79226	2.70682	2.12495	0.774471	0.392421	1.39286	2.44259	2.20486	1.05564	0.613108	1.53482	2.59956	2.40067	1.19361	0.496709	1.19567	2.45872	2.74703	1.82984	1.14065	1.80221	3.06882	3.35908	2.34163
3.72078	3.35778	3.21861	3.11457	2.81884	2.53945	2.64898	2.89272	2.67337	2.30694	2.47761	2.59614	1.91887	1.38243	1.78903	2.05738	1.50772	1.16052	1.40976	1.43942	1.14887	1.04235	1.04445	1.02538	1.13943	1.27481	1.35079	1.49902	1.48668	1.09959	0.719792	0.618974	0.650155	0.804497	1.00341	0.964883	0.862671	0.998819	1.08736	1.03181	1.35366	2.05245	2.48682	2.5461	2.56188	2.49554	2.24085	2.03345	2.00728	1.9903
2.2848	2.44616	2.56726	2.47806	2.05151	1.49153	1.17365	1.19151	1.32786	1.39629	1.43314	1.61625	2.02047	2.48797	2.87483	3.25254	3.63036	3.79621	3.68879	3.51746	3.36712	3.19598	3.21125	3.59651	3.96123	3.77708	3.23434	2.98761	3.21438	3.51291	3.58475	3.57553	3.73319	3.89783	3.60735	2.92468	2.59809	2.88982	3.10796	2.8631	2.59163	2.45062	2.14871	1.89977	2.05595	2.21886	1.96738	1.63445	1.55522	1.58916
-1.12097	-0.946071	-1.29177	-1.80922	-1.77859	-0.952958	-0.00632534	0.143286	-0.401986	-0.556287	0.220177	1.15377	1.2867	0.819217	0.786293	1.56378	2.30648	2.08583	1.10491	0.428601	0.687573	1.26613	1.02513	-0.0484499	-0.613691	0.115871	1.23216	1.54527	1.07641	0.657652	0.916429	1.72204	2.18253	1.69319	0.982166	1.13701	1.92807	2.22547	1.63281	0.834407	0.681448	1.26277	1.72499	1.28248	0.353162	0.00546857	0.446083	0.842404	0.514629	-0.250952
8.15085	8.09777	8.44469	8.82658	8.8075	8.61703	8.67341	9.00067	9.37569	9.59203	9.63118	9.76716	10.2095	10.7063	10.9079	10.8825	10.9194	11.1428	11.4727	11.6677	11.5591	11.4388	11.7319	12.2341	12.3851	12.1735	12.032	12.1424	12.3734	12.4884	12.278	11.9129	11.8382	12.0212	11.994	11.6685	11.315	11.0544	10.9807	11.1249	11.0782	10.5137	9.8766	9.70999	9.80063	9.62856	9.14412	8.76437	8.81914	9.03412
1.12062	1.09308	1.14168	1.23799	1.27679	1.25391	1.2811	1.46882	1.81033	2.06567	1.98656	1.75494	1.76135	1.99969	2.1984	2.30035	2.40048	2.54621	2.71961	2.79149	2.71475	2.68103	2.70215	2.56901	2.46605	2.67628	2.85773	2.71006	2.61037	2.73149	2.75079	2.72274	2.90167	3.09255	3.14769	3.18556	3.0878	2.83354	2.76102	2.82943	2.74204	2.72592	3.00555	3.29949	3.49518	3.63921	3.49854	3.18454	3.15701	3.24113
-0.533852	-0.568875	-0.729769	-0.72854	-0.574452	-0.420872	-0.320647	-0.496497	-0.857726	-0.89864	-0.69692	-0.638368	-0.472249	-0.0984784	0.0138398	-0.0585528	-0.00677062	-0.210565	-0.668091	-0.712453	-0.552001	-0.72825	-0.647977	0.0406977	0.428405	0.244595	0.324243	0.74093	0.872448	0.822251	0.985402	1.16719	1.11396	0.98479	0.947139	0.953645	1.02127	1.28379	1.56766	1.44826	1.10276	1.21095	1.66901	1.72302	1.35892	1.0686	0.840927	0.594811	0.503335	0.410664
5.66379	5.48646	6.12352	6.54815	6.25008	5.96774	6.22522	6.4031	6.12763	6.1246	6.70617	7.0679	6.91121	6.91201	7.13816	6.94525	6.46775	6.41823	6.70061	6.67611	6.38589	6.38261	6.67287	6.84183	7.03324	7.51775	7.57273	6.71056	6.23835	7.02418	7.50522	6.74985	6.33147	6.75983	6.49783	5.69614	5.83739	6.31522	6.02193	5.81749	6.19376	6.18572	5.74479	5.57386	5.59038	5.76903	6.11809	5.89285	5.3231	5.63927
2.81274	2.85524	2.78537	2.77264	3.18385	3.42208	3.05167	2.8728	3.3015	3.67367	3.70348	3.60861	3.33223	2.99971	2.98383	3.19088	3.34944	3.40506	3.22027	2.88629	2.8924	3.21153	3.28174	3.079	3.02285	3.15427	3.2287	3.1773	3.20596	3.51353	3.83549	3.79601	3.65758	3.75032	3.80274	3.77293	4.00116	4.22252	4.12665	4.18048	4.43189	4.23435	3.84767	4.02329	4.34252	4.14256	3.87317	3.98578	4.09657	4.0392
-3.47219	-3.35255	-3.81089	-4.14625	-3.81068	-3.55471	-3.61522	-3.34858	-2.90417	-2.73014	-2.54554	-2.46489	-2.95356	-3.38358	-3.15726	-2.9652	-2.94444	-2.30255	-1.56494	-1.78112	-2.26493	-2.18162	-2.07324	-2.08699	-1.93305	-2.30805	-3.17828	-3.03768	-1.9245	-1.39338	-1.39854	-1.15263	-1.05055	-1.02859	-0.500944	-0.266031	-0.746488	-0.666347	-0.0208974	-0.0454269	-0.0217998	0.948429	1.44151	0.927552	0.990246	1.6017	1.42068	0.980498	1.10215	0.964319
5.94959	5.9087	5.94466	5.99572	5.83073	5.41906	5.17136	5.36005	5.64645	5.58873	5.22485	4.92294	4.87037	4.8088	4.44476	3.99585	3.78111	3.6825	3.68582	3.99493	4.15644	3.6184	3.05573	3.2663	3.61854	3.38417	3.07834	3.21399	3.49041	3.606	3.42504	2.88359	2.43371	2.45128	2.49571	2.32339	2.40125	2.7065	2.74944	2.66616	2.62958	2.2384	1.64597	1.56698	1.77888	1.57033	1.26061	1.46613	1.81805	1.80362
6.16566	5.56701	5.10267	5.0601	5.16707	4.97274	4.42551	3.9547	3.85963	3.85586	3.56479	3.10262	2.81182	2.76205	2.74639	2.56451	2.27135	2.10684	2.13479	2.2241	2.33835	2.46413	2.48149	2.38683	2.30803	2.27006	2.18904	1.93938	1.5604	1.49729	1.94724	2.22698	1.91047	1.70302	1.99923	2.13849	1.88894	1.74429	1.74103	1.73457	1.9321	2.09982	1.83625	1.66499	2.12692	2.74086	3.10205	3.41853	3.61364	3.56193
4.09157	4.11814	4.05456	3.88734	3.78509	3.95001	4.05065	3.7815	3.55223	3.73432	4.10558	4.43645	4.59667	4.40006	4.16317	4.43738	4.89029	4.82905	4.48605	4.40328	4.42734	4.32564	4.2453	4.17009	4.03863	4.14681	4.58499	4.95222	5.02931	4.92631	4.66864	4.35684	4.24769	4.24938	4.06859	3.89478	4.0463	4.21999	4.03453	3.83508	4.0719	4.45777	4.49613	4.28447	4.25113	4.53951	4.9032	4.94679	4.5393	4.06726
5.30288	5.19581	5.23333	5.31416	5.3709	5.42313	5.50387	5.63066	5.72233	5.66259	5.48359	5.31573	5.26293	5.40572	5.66542	5.75586	5.63304	5.687	6.07663	6.38146	6.32821	6.23302	6.35808	6.4781	6.34734	6.03111	5.66968	5.36569	5.26068	5.36603	5.43775	5.2957	5.11682	5.14306	5.25463	5.20185	5.11353	5.24164	5.37109	5.1842	4.95438	5.08585	5.37716	5.48881	5.53797	5.67237	5.80019	5.97725	6.28484	6.48491
7.36272	6.58843	6.00238	6.1212	6.37901	6.07022	5.33429	4.72935	4.6559	5.12975	5.4846	5.02722	4.24145	4.19309	4.8936	5.37912	5.07671	4.46248	4.52723	5.44998	6.10627	5.71914	5.12945	5.3126	5.92269	6.21199	6.04148	5.66654	5.5274	5.87768	6.23791	6.05699	5.65869	5.67852	6.23186	7.02576	7.52406	7.33067	6.99591	7.47157	8.5124	8.91937	8.37156	7.82579	8.12205	8.9095	9.15347	8.60222	8.18482	8.56243
3.81555	3.58923	3.98166	4.1602	3.57294	2.97775	3.17463	3.68898	3.71062	3.30015	2.89111	2.71471	2.97973	3.47414	3.42522	2.77072	2.43358	2.66479	2.68245	2.12653	1.38459	0.857134	0.789498	1.03698	0.978934	0.506587	0.293164	0.586463	0.941429	1.0776	1.01423	0.964283	1.34069	2.02953	2.28694	1.9662	1.69302	1.84569	2.362	2.80005	2.45606	1.64841	1.74481	2.74238	3.09867	2.52678	2.17163	2.37085	2.67521	2.9131
11.9214	11.6311	11.685	12.1956	12.2872	11.4768	10.8843	11.3412	11.7254	11.2276	10.8606	11.2067	11.6686	12.1195	12.4727	12.0807	11.3816	11.5104	12.0068	11.8234	11.391	11.3625	11.3759	11.2862	11.5153	11.8935	11.7202	10.9942	10.6781	11.2797	11.8533	11.6581	11.6499	12.4361	12.8274	12.293	11.9578	12.1398	12.1246	12.1303	12.6293	12.9581	12.4945	11.7667	11.6036	12.0051	12.0229	11.0957	10.1818	10.2138
3.51768	3.77014	3.18112	2.86812	3.17203	3.58503	3.77242	3.56382	3.19555	3.31398	3.82802	3.9609	3.61918	3.37751	3.62139	4.35121	4.99144	4.77165	3.95264	3.54958	3.78704	4.05784	3.87335	3.24009	2.81474	3.21651	3.77168	3.39837	2.54169	2.40084	3.01214	3.54582	3.53712	3.24503	3.3577	4.03807	4.52074	4.36313	4.01735	3.81596	3.8891	4.48403	5.10339	4.95785	4.64132	5.0945	5.71116	5.64791	5.29173	5.09282
6.39324	5.89404	5.59656	6.15871	6.95534	6.81864	6.07352	5.99259	6.67925	7.24219	7.28846	7.01721	6.84659	7.34009	8.36364	8.82656	8.34728	7.91295	8.07271	8.16847	7.72097	6.94951	6.16716	5.79501	6.08337	6.38936	6.01567	5.42972	5.3348	5.50451	5.55798	5.59645	5.59612	5.46003	5.50829	5.81337	5.75301	5.13744	4.78793	5.20535	5.70561	5.58574	5.18476	5.19243	5.73219	6.43636	6.74431	6.30226	5.5662	5.30336
5.03313	4.88363	4.745	4.60635	4.41081	4.42759	4.72282	4.83446	4.62185	4.50324	4.48505	4.11161	3.50127	3.26103	3.43727	3.59122	3.64646	3.752	3.77579	3.70661	3.88469	4.29144	4.51152	4.61291	4.98805	5.47373	5.66907	5.63837	5.58562	5.55078	5.61531	5.69263	5.49203	5.14271	5.07127	5.22347	5.25575	5.14115	5.03665	5.07482	5.27909	5.31656	4.92373	4.52178	4.50346	4.53995	4.44177	4.56305	4.84698	4.80199
8.14688	8.50274	8.52577	7.95146	7.37842	7.00925	6.73271	6.65088	6.53244	6.09168	5.81087	5.97913	5.8886	5.23737	4.76275	4.83623	5.08074	5.29007	5.42075	5.31136	5.10244	5.10377	5.20271	5.11659	4.88069	4.71409	4.77032	4.96997	4.9583	4.59009	4.24379	4.22032	4.31993	4.32217	4.29048	4.31699	4.44687	4.66978	4.72472	4.37015	3.9582	4.09748	4.67446	4.95049	4.71407	4.5221	4.69766	4.95085	5.0412	4.99061
[truncated: 465 more columns]

## Sheet: Figure1C-HC
-504 ms	-500 ms	-496 ms	-492 ms	-488 ms	-484 ms	-480 ms	-476 ms	-472 ms	-469 ms	-465 ms	-461 ms	-457 ms	-453 ms	-449 ms	-445 ms	-441 ms	-437 ms	-433 ms	-429 ms	-426 ms	-422 ms	-418 ms	-414 ms	-410 ms	-406 ms	-402 ms	-398 ms	-394 ms	-390 ms	-386 ms	-383 ms	-379 ms	-375 ms	-371 ms	-367 ms	-363 ms	-359 ms	-355 ms	-351 ms	-347 ms	-343 ms	-339 ms	-336 ms	-332 ms	-328 ms	-324 ms	-320 ms	-316 ms	-312 ms
4.2847	4.46863	5.5199	6.25488	6.2171	6.21819	6.60411	7.10662	7.43137	7.24985	6.88205	7.03989	7.23974	6.71237	6.20912	6.31509	6.17827	5.73782	5.86952	6.03289	5.38175	4.80519	5.00156	5.14685	4.90187	4.81896	4.85776	4.68539	4.29993	3.65272	3.05353	3.04983	3.12475	2.55591	2.10509	2.45614	2.73473	2.45329	2.29646	2.26145	1.81264	1.32381	1.22506	1.23872	1.35921	1.69244	1.7954	1.72354	2.13481	2.70303
3.20198	3.55318	3.70782	3.96269	4.50051	4.78102	4.6929	4.69119	4.82158	5.04049	5.49661	5.73036	5.24465	4.72701	4.90943	5.21461	5.04526	4.86632	5.0098	5.06789	4.89991	4.82623	4.88675	4.93429	5.12283	5.66163	6.42814	7.06626	7.25626	7.00931	6.77113	6.89519	7.10401	6.91904	6.40475	6.03454	6.01614	6.05716	5.78113	5.28458	4.97655	4.82297	4.45516	3.97184	3.62629	3.25624	3.12294	3.96808	5.28563	5.63738
2.45575	2.03804	2.25971	2.37207	2.21596	2.50859	2.91797	2.84785	2.82265	3.10439	3.1308	2.97333	3.24018	3.96694	4.80139	5.36884	5.39997	5.18618	5.19817	5.35858	5.56158	5.94379	6.14353	5.69248	4.99626	4.70155	4.77896	4.86436	4.70603	4.32256	4.14547	4.43492	4.67477	4.27885	3.41828	2.65769	2.34114	2.50527	2.97759	3.47054	3.71188	3.69203	3.69701	3.67008	3.08046	2.10538	1.7151	1.92092	1.75344	1.20388
-1.51725	-1.04143	-0.891687	-0.953156	-0.892891	-0.368334	0.537081	1.04325	0.739026	0.268978	0.279899	0.658996	0.941666	0.732528	0.159812	-0.0401165	0.415625	0.933337	1.09958	0.993166	0.760297	0.885456	1.65283	2.09684	1.43312	0.709357	0.950346	1.48418	1.67869	1.91527	2.18248	2.09292	1.96155	2.05841	1.87696	1.22526	0.773168	1.01465	1.56902	1.73314	1.46709	1.48572	2.06733	2.4933	2.27775	1.92139	1.89853	1.97006	1.7837	1.42861
-1.7642	-1.3787	-1.4285	-1.69114	-1.71131	-1.50594	-1.31753	-1.27919	-1.35935	-1.23761	-0.81912	-0.658172	-0.919758	-0.876381	-0.310653	0.102513	0.179351	0.307388	0.494273	0.710083	1.17721	1.62505	1.64285	1.65423	2.0973	2.44459	2.26774	2.08788	2.32691	2.67422	2.90557	3.17277	3.37915	3.21657	2.7697	2.4132	2.24524	2.05388	1.73393	1.51363	1.68651	2.0557	1.9772	1.30389	0.717932	0.661259	0.743253	0.582067	0.2687	-0.0764144
-2.56196	-2.1229	-1.75926	-1.18891	-0.857354	-0.966524	-1.06419	-0.829506	-0.207244	0.565134	0.818824	0.39789	0.00686389	-0.108041	-0.297046	-0.383913	-0.150956	-0.0619247	-0.284086	-0.471541	-0.749468	-1.28564	-1.62001	-1.60523	-1.62468	-1.53849	-1.05325	-0.640721	-0.631581	-0.483093	0.0450294	0.378564	0.346399	0.461705	0.786931	0.928411	1.04001	1.37487	1.32982	0.534001	-0.0503036	0.251495	0.589801	0.390999	0.376704	0.801851	0.89071	0.411033	-0.0734116	-0.235266
6.85131	7.32186	7.64004	7.91254	8.06972	7.85087	7.45793	7.47686	7.92462	8.26132	8.21186	7.88307	7.54377	7.62173	8.25267	8.89287	9.03616	8.91423	8.94334	9.03125	8.8494	8.40196	8.09394	8.27174	8.72606	8.92656	8.77192	8.6384	8.75648	9.01396	9.18041	9.09353	8.8866	8.8581	8.93913	8.86038	8.72841	8.67214	8.51304	8.40255	8.63313	8.66752	7.95994	7.2498	7.31562	7.59598	7.49221	7.3828	7.4654	7.39834
-1.71867	-1.23717	-0.863816	-0.507129	0.0308396	0.639862	1.30838	2.03364	2.62118	3.25775	4.18469	4.889	5.01568	5.03024	5.11928	5.22498	5.81648	6.7354	6.97836	6.78563	7.28633	8.13464	8.2742	7.87448	7.60132	7.6572	7.98788	8.06068	7.39605	6.72422	6.92905	7.58225	7.97486	8.10448	8.15709	8.46314	9.25442	9.84794	9.64041	9.34937	9.6087	9.89538	9.87695	9.87029	9.87642	9.76688	9.74971	9.82797	9.69781	9.26257
-1.94198	-1.70979	-1.33069	-0.989969	-0.579628	-0.130442	0.222974	0.669121	1.08882	0.970135	0.792106	1.5715	2.75857	3.13866	3.19632	3.89533	4.68848	4.96072	5.2224	5.67429	5.97391	6.3469	6.90774	7.02336	6.57432	6.20258	6.10241	6.04896	5.93738	5.51165	4.73534	4.25244	4.31494	4.28792	3.94906	3.74892	3.66801	3.37504	3.10371	3.20419	3.54342	3.92067	4.29454	4.54759	4.63698	4.7018	4.74126	4.65994	4.6122	4.75163
2.73713	2.24744	2.04635	2.29254	3.01608	3.69536	4.26599	5.16148	6.11868	6.53927	6.51232	6.40507	6.34446	6.27695	5.84504	4.94626	4.43561	4.99177	6.03632	6.85812	7.3951	7.58981	7.59684	7.91822	8.14467	7.31953	5.99355	5.60657	6.16981	6.66552	6.72705	6.52197	6.24216	6.19564	6.40122	6.48467	6.44521	6.62072	6.93424	7.03675	6.84583	6.57789	6.64036	7.20452	7.70535	7.54452	7.07093	6.922	7.07307	7.34019
0.973887	0.250256	-0.492957	-0.533794	-0.0867428	0.0542625	-0.0112479	0.183947	0.584299	1.00114	1.07981	0.455713	-0.230883	-0.130827	0.252492	0.26306	0.36958	0.828226	1.28794	1.91813	2.81191	3.40162	3.69035	4.17042	4.61518	4.71965	4.78315	4.96889	5.31022	5.83735	5.92242	5.24634	4.91191	5.53084	6.04836	5.92074	5.84763	6.11667	6.65704	7.64767	8.5961	8.68713	8.23917	7.98254	7.73821	6.95379	5.43595	3.47284	1.93687	1.46117
0.34948	-0.297278	-0.543742	-0.408864	-0.355675	-0.175664	0.0410498	-0.226872	-0.463332	0.0174001	0.478669	0.459886	0.86113	1.61878	1.52961	0.896804	0.95875	1.55117	2.00526	2.46069	2.9106	3.12634	3.45299	3.98944	4.17952	3.96226	3.69737	3.25085	2.63717	2.58623	3.43089	4.46294	4.91939	4.90798	5.04838	5.43976	5.4577	4.75591	3.8056	3.17141	2.93165	2.84661	2.63028	2.27304	2.11991	2.36964	2.92183	3.68308	4.37607	4.55855
3.48566	3.14358	2.89425	3.16876	3.45506	3.75182	4.04394	3.66521	2.9192	2.90752	3.20481	2.7511	2.25801	2.66681	3.09707	2.75885	2.42298	2.64193	3.00444	3.31956	3.60106	3.65587	3.64929	3.84029	3.93256	3.8376	3.97546	4.24559	4.22026	4.05434	3.89964	3.59116	3.45857	3.74619	3.74105	3.1833	3.02577	3.56225	3.89445	3.72869	3.60327	3.54887	3.14816	2.47737	2.14418	2.57218	3.35209	3.62924	3.29675	2.96722
4.31059	4.55257	4.61354	4.09955	3.65813	3.85322	4.21675	4.38497	4.59304	4.73883	4.632	4.63976	4.86079	4.8631	4.63885	4.46281	4.29022	4.17831	4.22056	4.07267	3.73092	3.8317	4.30103	4.23667	3.55906	3.21586	3.60101	3.9754	3.72044	3.39457	3.80327	4.56087	4.78157	4.50566	4.19714	3.97887	4.03703	4.2632	3.9741	3.40107	3.57223	4.00483	3.49909	2.75167	2.86114	3.02218	2.49613	2.12599	2.25863	2.17875
1.31283	2.0276	2.18311	1.18	0.131038	0.416153	1.52243	1.91757	1.42788	0.938017	1.02648	1.95236	3.15912	3.17445	1.95604	1.47592	2.45253	3.26072	2.80406	1.79409	1.34439	1.94336	2.97372	3.11739	2.34447	2.19186	3.10846	3.69365	3.11178	2.07466	1.50266	1.79104	2.68062	3.10553	2.40956	1.68736	2.26165	3.34334	3.18665	1.92341	1.16214	1.40953	1.82763	1.86797	1.60379	1.2276	1.09615	1.34639	1.37775	0.717147
-1.82311	-2.14904	-1.73554	-0.880876	-0.654242	-0.829136	-1.08464	-1.58006	-1.67481	-1.12846	-1.05172	-1.41583	-0.862321	0.221975	0.255559	-0.653063	-1.4011	-1.63307	-1.37151	-0.975934	-1.14897	-1.66569	-1.72441	-1.57746	-1.77109	-2.04544	-2.39898	-3.04626	-3.22809	-2.55635	-2.22976	-2.8343	-3.23259	-2.80494	-2.23835	-2.01325	-2.17541	-2.7189	-3.049	-2.50445	-1.55826	-1.06423	-0.998033	-1.00177	-1.08006	-1.233	-1.37396	-1.56114	-1.76362	-1.85041
-4.0772	-3.78755	-3.31082	-3.73419	-4.38793	-4.6104	-4.59355	-4.09775	-3.2053	-2.92601	-3.30524	-3.34674	-3.03558	-2.94904	-2.89158	-2.71464	-2.83688	-3.18774	-3.27209	-3.13089	-3.06702	-3.0985	-3.18332	-3.17418	-2.75738	-2.15459	-2.03131	-2.21412	-1.95467	-1.60337	-1.98558	-2.50682	-2.29197	-2.01556	-2.22567	-2.07758	-1.51299	-1.51078	-1.59515	-0.801622	-0.133278	-0.571056	-1.06141	-0.900802	-0.8674	-1.15562	-1.29621	-1.36017	-1.28827	-0.915061
-0.716937	-0.56	-0.828902	-1.06874	-0.351593	0.521562	0.655775	0.675775	0.679584	0.111235	-0.25369	0.239502	0.684719	0.737062	0.80057	0.386082	-0.319095	-0.0293105	0.562961	-0.109975	-0.849861	-0.342826	-0.268358	-1.30689	-1.27655	-0.0148396	0.0795456	-0.947642	-1.08196	-0.604469	-0.865334	-1.21426	-0.731386	-0.222015	-0.420035	-0.767458	-0.785965	-0.657663	-0.490893	-0.371984	-0.558496	-0.737745	-0.0951583	1.11009	1.40169	0.479032	0.0142836	0.832208	1.51055	1.16489
1.73108	1.41182	1.30919	1.22449	1.08775	0.601404	-0.1532	-0.209663	0.445101	0.706061	0.59934	0.776756	0.847734	0.649455	0.852568	1.28731	1.25689	0.971561	0.858078	0.84883	0.796142	0.459714	-0.0872067	-0.101244	0.440983	0.610147	0.49792	0.911922	1.49173	1.67269	1.89817	2.28219	2.34967	2.26083	2.28442	2.15844	1.96124	2.03047	2.30215	2.81446	3.56864	3.91193	3.62122	3.38155	3.20869	2.52518	1.83897	1.96871	2.39356	2.28978
-4.50838	-3.97231	-3.34559	-2.95373	-2.52185	-1.86957	-1.49587	-1.60799	-1.69963	-1.78664	-2.35268	-2.99129	-3.15473	-3.3886	-3.91505	-3.87252	-3.24717	-2.95476	-2.71387	-1.66945	-0.372125	0.329769	0.789814	1.36492	1.73974	1.97401	2.2992	2.38376	2.18387	2.25349	2.65718	3.11766	3.76508	4.35613	4.17403	3.55255	3.47502	3.69748	3.5547	3.66003	4.60474	5.53576	5.68858	5.55206	5.65215	5.85546	6.02414	6.07085	5.67042	4.75685
-6.9485	-6.73154	-6.69715	-6.88465	-7.38028	-7.75625	-7.41933	-6.55042	-5.93427	-6.00642	-6.42006	-6.45215	-5.91298	-5.44245	-5.50639	-5.70121	-5.57794	-5.31142	-5.13992	-4.99919	-4.85266	-4.66988	-4.22425	-3.5074	-3.07462	-3.38287	-3.96364	-3.92644	-3.23828	-2.68917	-2.59459	-2.48064	-2.00962	-1.35193	-0.805694	-0.528284	-0.334641	0.148952	0.79738	1.08743	1.00237	0.891441	0.757765	0.581383	0.486299	0.114518	-0.850245	-1.68754	-1.65631	-1.25429
0.325281	0.368627	-0.0667681	-0.289874	-0.405462	-0.663276	-0.557579	-0.044545	0.11434	-0.117181	-0.032826	0.457641	0.930474	1.17462	1.12088	0.988976	1.25636	1.7324	1.6915	1.19141	0.931145	1.083	1.28131	1.15967	0.685004	0.437398	0.814207	1.09274	0.679389	0.251901	0.302774	0.424419	0.590678	0.872964	0.623452	-0.0795339	-0.155321	0.311211	0.288976	-0.0935209	-0.127511	0.101858	0.336234	0.457117	0.20538	-0.15894	-0.112733	0.000510273	-0.316189	-0.789907
0.833223	0.556371	0.307267	0.243545	0.424395	0.479583	0.358256	0.490143	0.701557	0.494811	0.247066	0.503835	0.914506	1.07671	1.14349	1.11751	0.910434	0.825125	0.962112	0.981839	0.862019	0.832779	0.787288	0.681943	0.810143	1.11634	1.17289	0.970884	0.863615	0.971996	1.22484	1.46823	1.37707	0.924331	0.634108	0.699829	0.616306	0.252158	0.15461	0.418345	0.527716	0.37131	0.253351	0.231364	0.241955	0.283085	0.267036	0.328847	0.771741	1.27773
-1.39977	-1.02832	-0.512365	-0.417464	-0.665883	-0.645384	-0.168504	0.376995	0.615421	0.480489	0.276336	0.47637	1.01469	1.18737	0.774701	0.503514	0.857078	1.34728	1.42331	1.1824	0.924266	0.819725	0.984375	1.20806	0.9889	0.372471	0.0865379	0.430623	0.845758	0.855117	0.677291	0.79278	1.35987	1.99974	2.15889	1.8972	1.86859	2.29973	2.77338	3.06483	3.26892	3.37677	3.50475	3.84393	3.9981	3.51878	2.99552	3.15274	3.43061	3.0061
1.60247	1.68022	1.43564	1.48911	2.01862	2.51759	2.56542	2.35429	2.2849	2.47454	2.80673	3.04233	2.92786	2.61344	2.6117	2.92347	2.87328	2.26074	1.84122	2.20562	2.9386	3.23495	2.83785	2.25017	2.23305	2.93346	3.57246	3.42162	2.82888	2.68349	3.18463	3.72449	3.73503	3.29189	3.01069	3.32888	3.88994	4.04241	3.8279	3.77928	3.92834	3.7997	3.20945	2.46524	1.98739	2.05114	2.58114	3.02382	2.81869	2.17558
1.32097	0.262419	-0.00759217	1.08958	2.24758	2.14798	1.21884	0.925618	1.83155	2.8972	2.71237	1.28069	0.14594	0.441348	1.48925	1.9005	1.36448	0.802794	1.17934	2.36461	3.19534	2.94795	2.33749	2.4534	3.30549	3.93593	3.52624	2.41287	1.98075	2.79072	3.48247	2.89229	2.01076	2.29789	3.4844	4.17817	3.54677	2.13979	1.49631	2.32668	3.39302	3.28034	2.4169	2.28897	3.47199	4.95262	5.24773	4.40384	4.04506	4.78867
2.91324	3.82678	4.30451	4.98284	5.80333	6.08909	5.97465	5.80819	5.41426	5.02594	5.15954	5.41717	5.19266	4.84302	4.73249	4.45597	3.90427	3.52253	3.29256	2.95011	2.709	2.60232	2.23859	1.84455	1.99919	2.40477	2.56343	2.81829	3.35684	3.68057	3.75811	3.88546	3.69131	3.06585	2.83189	3.1325	3.04157	2.44402	2.21266	2.50472	2.71177	2.74405	3.06397	3.74312	4.25105	4.27493	4.28134	4.70746	5.13884	5.13616
0.605253	-0.587204	-0.182238	1.47892	1.97497	0.939611	0.222667	0.457481	0.819531	0.895175	0.607811	-0.0535135	-0.479596	-0.135284	0.468511	0.534164	0.190317	0.372997	1.46115	2.38245	2.00012	0.955551	0.646191	1.19	1.84331	2.20743	2.15926	1.87543	1.90208	2.24205	2.1631	1.45612	0.971382	1.6046	2.9932	3.56686	2.68355	1.89279	2.43701	3.13951	2.70079	1.74765	1.22105	1.24948	1.7224	1.98553	1.32344	0.517908	0.615817	1.06163
-1.7657	-1.76452	-1.58342	-1.31901	-0.949387	-0.596705	-0.459296	-0.347446	-0.166318	-0.319276	-0.719862	-0.67793	-0.248553	-0.0220893	0.0300681	0.0200178	-0.164161	-0.0173303	0.708707	1.03201	0.651852	0.675099	1.15487	1.05689	0.730507	1.03318	1.27517	0.842768	0.597906	0.970847	1.25507	1.23466	1.28886	1.41356	1.4906	1.5535	1.47333	1.28927	1.33915	1.57503	1.66359	1.69594	1.86413	1.95233	1.85135	1.81745	1.82727	1.53906	1.0824	0.997116
-3.14519	-2.82403	-2.06985	-1.84452	-2.32812	-2.85447	-3.10152	-3.3024	-3.7369	-4.45141	-5.05457	-5.04777	-4.65605	-4.54674	-4.67204	-4.4552	-3.91137	-3.52532	-3.41996	-3.4013	-3.27611	-2.80963	-2.0269	-1.48748	-1.58004	-1.83436	-1.55156	-0.80576	-0.30882	-0.423113	-0.692946	-0.477549	0.212312	0.827194	1.01577	0.887074	0.763523	0.890064	1.14611	1.1615	0.970745	1.07233	1.62833	2.25787	2.62665	2.65389	2.45048	2.35185	2.41631	2.06231
-2.99117	-2.81538	-2.6061	-2.39138	-2.5339	-2.65546	-2.37194	-2.19546	-2.35911	-2.34498	-2.20215	-2.51814	-3.1393	-3.45968	-3.42978	-3.27413	-3.00645	-2.7478	-2.7863	-3.14423	-3.57334	-3.89117	-4.01161	-3.83886	-3.37742	-2.80749	-2.31856	-1.99	-1.84004	-1.81435	-1.7967	-1.77991	-1.82996	-1.85319	-1.798	-1.96545	-2.51248	-2.93005	-2.79857	-2.62059	-2.97611	-3.43515	-3.33945	-2.95354	-2.79519	-2.68642	-2.40702	-2.24143	-2.19678	-1.91045
-0.665731	-0.521604	-0.665097	-0.446886	-0.01912	-0.017057	-0.674051	-1.64315	-2.21301	-2.04616	-1.76319	-1.96995	-2.2269	-1.96223	-1.49834	-1.36087	-1.47718	-1.52798	-1.48832	-1.553	-1.66129	-1.4389	-0.876767	-0.454463	-0.280018	-0.0737249	0.0213678	-0.181288	-0.271879	-0.0693409	-0.0187295	-0.149589	-0.0463372	0.10779	-0.148568	-0.618309	-0.826688	-0.679645	-0.317621	0.0526122	0.197221	0.0655681	-0.241225	-0.581333	-0.645147	-0.231711	0.268798	0.334332	0.105185	0.0607649
-0.0980467	-1.76664	-1.07402	0.598679	1.65315	1.54718	0.454876	-0.239105	0.609534	1.52628	0.682749	-0.68818	-0.551435	0.558121	1.08545	0.709223	-0.203422	-0.975467	-0.643148	0.682068	1.58292	1.29727	0.644933	0.838376	1.9828	2.68573	1.80296	0.54184	0.870868	2.19379	2.39882	1.44605	1.05737	1.93786	3.3586	4.19366	3.67632	2.45445	2.18557	3.09418	3.73001	3.47006	3.00361	2.85955	3.28216	4.10653	4.13372	2.9692	2.5442	3.91776
3.52008	3.22039	3.09385	3.21807	2.8722	2.12103	1.69566	1.83154	2.19605	2.26979	1.92629	1.80967	2.31117	2.89444	3.11937	2.90449	2.10217	1.30187	1.40125	1.77341	1.49148	1.36691	1.9648	2.17526	1.66178	1.30066	1.04164	0.655299	0.959284	1.94763	2.33021	1.8366	1.47641	1.81289	2.4534	2.62483	2.15346	1.85435	2.08622	2.14845	1.93514	1.86688	1.50849	0.95497	1.47065	2.61633	2.41492	1.11999	0.584993	0.891377
0.317498	0.748377	1.14539	1.10038	0.921891	0.911407	0.930275	0.84848	0.764092	0.793461	0.972372	1.27399	1.57676	1.65391	1.38446	1.05787	1.12599	1.52927	1.75904	1.61167	1.35289	1.26115	1.37529	1.46734	1.24032	0.80453	0.641406	0.903395	1.2194	1.26794	1.1479	1.15408	1.32309	1.33572	1.0503	0.805404	0.858683	1.04712	1.20618	1.30797	1.32218	1.43757	1.88901	2.39427	2.52152	2.37042	2.24511	2.27988	2.62171	3.16778
-0.160552	-0.644349	-0.272616	0.21581	-0.117562	-0.597645	-0.274899	0.376227	0.579535	0.436031	0.294622	0.349295	0.754547	1.27335	1.36969	0.929254	0.411022	0.425541	1.0922	1.55699	0.964847	-0.0146378	-0.0611594	0.690698	1.09351	0.871607	0.574726	0.529859	0.771023	1.07604	0.90025	0.209852	-0.166771	0.0727816	0.0835068	-0.497997	-0.800536	-0.364038	0.0995326	0.075094	-0.194551	-0.465703	-0.470876	0.173969	1.10012	1.3887	0.975125	0.559746	0.482433	0.683042
2.41982	1.5868	0.468287	0.469873	1.421	1.9151	1.31047	0.541663	0.728168	1.73463	2.50117	2.33464	1.64407	1.55269	2.58436	3.75721	3.68724	2.57635	2.00858	2.6794	3.55805	3.47912	2.53524	1.80968	2.23898	3.4363	3.78125	2.57485	1.41024	1.93754	3.26291	3.34165	2.00302	0.919744	1.17769	2.06624	2.18669	1.24483	0.381903	0.645476	1.67115	2.21236	1.60336	0.538666	0.362976	1.33816	2.16996	1.87943	1.17215	1.19263
0.70386	1.12305	0.966042	0.403515	0.168153	0.612214	1.17718	1.05238	0.337335	-0.0577221	0.172443	0.34641	0.0574392	-0.265683	-0.181381	0.311776	0.931738	1.14457	0.663162	0.0789794	0.12907	0.573862	0.684859	0.372015	0.165905	0.487241	1.14862	1.46258	1.13059	0.795518	1.09855	1.70105	1.90683	1.64504	1.38441	1.53615	2.00817	2.20907	1.82487	1.40207	1.60334	2.26556	2.69098	2.49238	1.95541	1.76103	2.14819	2.44852	1.99365	1.1346
2.92941	2.62397	2.57442	2.97473	3.20581	3.25439	3.4932	3.55353	3.34007	3.49601	3.85907	3.7168	3.4449	3.72441	4.1497	4.15738	3.96349	3.79293	3.46866	3.0797	3.06548	3.35561	3.20675	2.47045	2.16827	2.87308	3.67253	3.77491	3.65354	3.83235	4.11994	4.27099	4.18646	3.86405	3.63685	3.64537	3.45781	3.03038	2.95466	3.30939	3.59474	3.63202	3.46577	3.14391	3.07562	3.56255	4.15307	4.32827	4.13305	3.77433
4.43579	4.33748	4.42403	4.34871	3.9155	3.67825	3.99076	4.34064	4.25554	4.04416	4.14685	4.29161	3.88797	3.15579	2.99831	3.50534	3.77865	3.53847	3.39179	3.45412	3.36686	3.3359	3.61908	3.72572	3.3009	2.85252	2.89757	3.2926	3.68996	3.97807	4.18899	4.31736	4.32405	4.27534	4.31948	4.47119	4.61259	4.65401	4.55996	4.42712	4.46659	4.61865	4.55528	4.31079	4.29869	4.60703	4.92316	5.03533	4.91253	4.57023
1.76189	2.07122	2.57841	2.56319	2.03338	1.70472	2.03687	2.61993	2.70324	2.19064	1.77828	2.09965	2.91527	3.29616	2.81373	2.25346	2.51302	3.18775	3.17093	2.32806	1.65668	1.85653	2.42372	2.45652	1.93676	1.59136	1.79412	2.29755	2.61655	2.2844	1.46335	1.12814	1.70061	2.30796	2.24069	1.89138	1.80687	2.08164	2.55377	2.77693	2.461	2.12164	2.41398	3.09317	3.29037	2.57033	1.59643	1.46943	2.03763	1.99494
1.52641	1.23831	0.921034	0.979309	1.18631	1.40026	1.75984	2.1007	2.24737	2.40197	2.59743	2.59716	2.49825	2.58994	2.8044	2.86519	2.67372	2.39326	2.31373	2.4496	2.42332	2.12392	2.01193	2.33982	2.70269	2.75445	2.73758	2.93663	3.13842	3.05451	2.8787	2.94867	3.20476	3.42315	3.56226	3.60404	3.56021	3.59917	3.70329	3.65118	3.58284	3.76605	3.90704	3.64422	3.26666	3.19135	3.39348	3.62606	3.61754	3.35956
-0.568245	-0.338774	-0.39627	-0.745539	-0.905438	-0.616945	-0.395528	-0.629539	-0.98014	-1.16354	-1.22748	-1.18589	-1.33027	-1.9854	-2.56714	-2.43318	-2.20595	-2.50812	-2.72081	-2.36096	-1.82812	-1.34624	-0.994365	-1.06946	-1.2117	-0.789115	-0.287746	-0.408108	-0.767536	-0.952599	-1.1336	-1.1906	-0.987168	-0.839256	-0.693664	-0.297954	-0.0746248	-0.313646	-0.612278	-0.862248	-1.18273	-1.30177	-1.32511	-1.66372	-1.88525	-1.54236	-1.20202	-1.10273	-0.694181	-0.0921607
4.72872	4.74365	4.42355	4.12445	3.84754	3.70876	3.87753	4.24961	4.6744	4.98688	4.95706	4.87395	5.37872	6.09721	5.9265	5.10532	4.94746	5.49038	5.74817	5.75098	6.0783	6.44409	6.45919	6.47495	6.84588	7.49644	8.14155	8.41542	8.37364	8.48699	8.62243	8.24261	7.57611	7.11579	6.81541	6.77157	7.1493	7.45281	7.48406	7.76429	8.02849	7.5352	6.82797	6.81021	7.19431	7.4937	7.67107	7.4194	6.73475	6.34859
0.965784	0.609662	0.937281	1.37306	1.53007	1.61698	1.94176	2.52085	2.94256	2.89042	2.76435	3.08955	3.66105	3.96948	4.0581	4.43132	5.14114	5.41469	4.82524	4.16344	4.04388	3.93363	3.62927	3.66872	3.79434	3.39668	2.99963	3.22402	3.66063	3.93728	4.18145	4.39844	4.66893	5.15439	5.64526	6.02256	6.39032	6.51583	6.39756	6.51865	6.67874	6.35209	5.95198	5.83421	5.54851	5.12108	4.90113	4.66481	4.66185	5.36472
-1.14596	-1.03084	-0.704395	-0.715079	-0.587903	0.499775	1.64056	1.8707	1.99888	2.74074	3.47241	3.70886	3.75062	3.94176	4.57316	5.80535	6.99902	7.1738	6.62821	6.798	7.92228	8.58473	8.30023	8.2894	9.03082	9.64419	9.87158	10.1314	10.1697	9.72642	9.42342	9.66904	9.87899	9.4459	8.68899	8.33741	8.1942	7.35017	6.2241	6.42905	7.87329	8.6587	8.14513	7.26071	6.33781	5.13556	3.96249	3.29387	3.13678	3.04956
-4.32055	-3.64094	-3.83102	-4.1005	-3.84859	-2.98848	-1.61519	-0.424117	-0.207109	-0.462104	-0.107455	0.801408	1.57265	1.99029	2.08036	2.15173	2.86611	4.13705	5.13783	5.73758	6.20391	6.1631	5.48768	4.81032	4.3999	4.2055	4.49683	4.97134	4.73673	3.9478	3.54164	3.57827	3.61223	3.73237	4.07912	4.46889	4.7438	4.68387	4.1627	3.70049	3.90295	4.5163	4.85075	4.66976	4.23892	3.95275	3.92804	3.80009	3.23601	2.55109
-4.88604	-4.08514	-3.58068	-3.19707	-1.96407	-0.0973295	0.875065	0.528437	0.254178	1.23394	2.96078	4.00663	3.87003	3.6937	4.58282	5.8135	6.01208	5.38626	5.24764	5.97461	6.69038	6.56624	5.83649	5.56662	6.35816	7.51512	7.90993	7.29799	6.41887	6.18604	6.79976	7.4547	7.3589	6.89402	6.82543	6.83713	6.21338	5.39012	5.33531	5.94266	6.34693	6.25314	5.95079	5.70066	5.82578	6.5887	7.49726	7.65244	7.0838	6.76809
3.62156	4.06261	4.44496	4.76043	5.17138	5.30189	4.98302	4.72913	4.86777	5.12818	5.30356	5.53645	5.8374	5.98491	6.08777	6.56123	7.28586	7.62778	7.51124	7.49647	7.75248	7.91535	7.84403	7.83002	8.19892	8.90262	9.4879	9.65822	9.60426	9.54516	9.55232	9.73535	9.85749	9.49641	9.10625	9.46437	10.0592	9.91629	9.38158	9.2852	9.50692	9.5989	9.52747	9.41039	9.43389	9.62858	9.58419	9.20786	9.06193	9.23957
4.46703	5.72296	6.91146	7.78824	8.24392	8.56253	9.00759	9.22995	9.10055	9.19231	9.58352	9.62722	9.26359	8.97409	8.67906	8.15099	7.79536	7.82609	7.70303	7.25812	7.13125	7.48901	7.68923	7.59439	7.81708	8.50154	9.09576	9.24208	9.053	8.84447	8.88249	8.96632	8.65948	8.29291	8.71746	9.82575	10.5922	10.5955	10.343	10.2738	10.2942	10.116	9.60981	8.88307	8.18859	7.84618	8.04658	8.4945	8.59536	8.21696
7.07622	7.78015	7.35558	6.29789	6.19233	7.33722	8.05563	7.2044	5.79358	5.28448	5.80567	6.51064	6.50865	5.61719	4.84013	5.21572	6.12686	6.16725	5.31183	4.71933	4.98467	5.68899	6.0162	5.48672	4.72076	4.92063	5.98144	6.36046	5.45879	4.63306	5.18713	6.61414	7.3964	6.86512	5.90316	5.81641	6.614	6.98081	6.14569	4.93392	4.58093	5.21707	5.85507	5.54684	4.51309	3.98362	4.54115	5.16609	4.70768	3.5994
2.25543	1.9715	2.1752	2.81495	3.18283	2.75624	2.02668	1.91328	2.51507	3.01483	2.8671	2.55461	2.71069	3.04794	3.03229	2.90435	2.97651	2.94085	2.7872	3.03208	3.51275	3.5345	3.24623	3.33182	3.70584	3.77032	3.43829	3.09113	2.97135	3.00061	2.96817	2.77955	2.50003	2.19729	1.92263	1.76693	1.7558	1.8459	2.07899	2.50521	2.97095	3.20421	3.14571	3.07399	3.2381	3.44141	3.35224	3.12369	3.18732	3.58752
13.2085	13.1792	13.7373	14.149	13.8151	13.6432	14.4831	15.3342	14.9409	13.7746	13.0286	13.1008	13.7878	14.626	14.9442	14.5537	13.986	13.5982	13.2029	12.7128	12.3819	12.3785	12.5814	12.8	12.9482	12.8702	12.3263	11.5886	11.3867	11.6038	11.2785	10.5162	10.4523	11.0207	11.1809	11.0277	11.1705	11.1464	10.6254	10.4066	10.761	10.8561	10.3843	9.86917	9.62606	9.67954	9.87671	9.69179	8.97763	8.45244
5.40826	5.25144	5.53773	5.74437	5.55271	5.31617	5.47783	5.96886	6.31102	6.10067	5.4595	5.02317	5.31303	6.12474	6.668	6.47763	6.13518	6.55363	7.53326	7.98401	7.62571	7.25801	7.35779	7.61736	7.7356	7.68374	7.45859	7.20167	7.13078	7.03142	6.46561	5.702	5.55463	6.01778	6.14211	5.59351	5.12329	5.2809	5.8435	6.38598	6.50394	6.08064	5.70763	5.86326	6.03	5.67241	5.10225	4.73903	4.75182	5.18626
4.09554	5.51313	6.28436	5.88938	5.18754	5.1338	5.66694	5.97549	5.55003	4.84651	4.74381	5.39558	5.99809	5.80048	5.09843	4.86559	5.30887	5.51632	4.95914	4.2914	4.17626	4.46563	4.68252	4.3919	3.56634	2.98884	3.25651	3.64531	3.22577	2.33418	1.94654	2.45592	3.35638	3.6423	3.01608	2.51319	2.9667	3.73215	3.84938	3.29945	2.76358	2.96688	3.76316	3.8993	2.89087	2.0866	2.47821	3.23889	3.38556	2.94175
0.511818	1.15742	1.98737	2.74617	3.29409	3.31061	3.0889	3.38112	3.97404	4.2373	4.51696	5.2828	6.203	6.95764	7.5508	7.98159	8.45118	9.03995	9.3757	9.44258	9.53982	9.41702	9.07597	9.28692	10.0275	10.4572	10.6429	11.0056	11.1114	10.7726	10.5188	10.4352	10.3612	10.5127	10.818	11.0171	11.2797	11.5183	11.3047	10.8813	10.7543	10.9149	11.3172	11.7488	11.5921	11.0461	10.9933	11.1876	10.8913	10.5339
3.72539	3.64575	3.50562	3.57895	3.88006	4.18778	4.32691	4.23607	4.06828	4.04081	3.95459	3.46038	2.88998	2.91863	3.46205	3.86196	3.90387	3.86311	3.97291	4.2987	4.67049	4.74754	4.53141	4.42101	4.6298	5.07999	5.57094	5.66227	5.17197	4.79787	5.13785	5.61715	5.55845	5.32328	5.42417	5.64385	5.57881	5.21069	4.91403	5.14967	5.80727	6.22262	6.16163	5.97464	5.85926	5.85838	5.99594	5.95783	5.60302	5.4121
-2.53728	-2.26853	-2.02961	-1.23038	-0.196773	0.188686	0.314606	0.862027	1.42343	1.67618	1.9328	2.12078	2.00646	1.81708	1.663	1.5011	1.65087	2.18938	2.5757	2.57043	2.48432	2.40922	2.18943	1.90503	1.72473	1.61695	1.49021	1.34273	1.20871	1.12067	1.09167	1.01555	0.712157	0.277805	0.139917	0.428001	0.666058	0.460888	0.0473633	-0.129931	0.0383547	0.352472	0.596223	0.666252	0.533348	0.371243	0.597403	1.20999	1.48805	1.14282
3.6144	4.24652	4.93211	5.60963	5.68482	5.60482	6.19255	6.7611	6.53306	6.12705	5.90361	5.48522	5.15605	5.19416	5.10962	5.0183	5.40906	5.64732	5.25748	5.13002	5.64622	5.98086	5.82252	5.54138	5.2562	4.9984	4.67081	4.01157	3.46142	3.63406	3.90422	3.49258	2.93748	2.81784	2.79844	2.79383	3.17431	3.85947	4.54063	5.13788	5.58495	5.89324	6.07989	5.79769	4.95896	4.30398	4.22806	4.02661	3.392	3.31585
-0.802829	-0.344223	-0.257907	0.0180893	0.72585	1.36333	1.6132	1.67413	1.7055	1.68651	1.58547	1.35515	1.10926	1.15228	1.49248	1.79961	1.97793	2.13306	2.16564	2.07758	2.20541	2.61953	2.93483	2.96409	2.87261	2.76207	2.73259	2.99587	3.39923	3.40924	2.98706	2.74562	2.88411	2.84536	2.3881	2.03101	2.08234	2.20053	2.13145	1.93046	1.48111	0.710953	0.0514823	-0.0599144	0.254429	0.641195	0.858651	0.731929	0.36496	0.20078
-0.986077	-0.759712	-1.08354	-1.30151	-1.09459	-0.885119	-0.963884	-1.19941	-1.30515	-1.06016	-0.628692	-0.413523	-0.443482	-0.433507	-0.245898	0.0940412	0.354139	0.188413	-0.19465	-0.17064	0.249562	0.577689	0.726053	0.706758	0.413868	0.266027	0.702632	1.18788	1.12107	0.958517	1.32037	1.97691	2.3318	2.23157	2.1669	2.66501	3.37769	3.50406	3.10537	2.8518	2.85924	2.83889	2.63604	2.17229	1.73557	1.86293	2.28887	2.26361	1.98129	2.0937
-2.4698	-2.73843	-2.56421	-2.21666	-2.14602	-2.10057	-1.97519	-2.15234	-2.57372	-2.77234	-2.61539	-2.20349	-1.7248	-1.58634	-1.87987	-2.11943	-2.02696	-1.75772	-1.31304	-0.683679	-0.200144	-0.0335908	0.0430198	0.177762	0.349441	0.521623	0.52873	0.329869	0.28581	0.565154	0.791771	0.801794	0.962519	1.42313	1.86196	2.04367	1.98835	1.77868	1.62492	1.77571	2.14871	2.43369	2.52773	2.45547	2.15998	1.83127	1.89261	2.25444	2.40087	2.3887
-1.98402	-2.18785	-2.23143	-1.76275	-1.37869	-1.54135	-1.59163	-1.03928	-0.507187	-0.436992	-0.373413	-0.0886819	0.0602729	0.0600504	0.272436	0.679442	1.00875	1.23444	1.4034	1.49023	1.60589	1.83324	2.10472	2.54564	3.19318	3.45847	2.99983	2.50954	2.44684	2.26259	1.771	1.52975	1.59682	1.68879	1.9292	2.12312	1.77502	1.32499	1.49867	1.92159	2.03609	2.08665	2.23836	2.3406	2.61507	3.22853	3.82191	4.0571	3.81265	3.15301
4.62952	4.91982	5.84176	6.19832	5.80103	5.78216	6.38754	6.89425	7.1491	7.16411	6.74089	6.52407	7.11667	7.52887	7.01796	6.64626	6.98326	7.11914	6.89607	6.93516	6.92315	6.61654	6.76626	7.34501	7.44918	7.3014	7.61104	7.90126	7.71017	7.59427	7.69271	7.54861	7.45946	7.89552	8.43111	8.72359	9.08484	9.48797	9.60342	9.56665	9.53551	9.40541	9.34785	9.42392	9.17802	8.61165	8.3053	8.24445	8.09927	8.04727
3.71861	3.42939	3.42336	3.87717	4.3545	4.20088	3.64523	3.65634	4.4495	5.17849	5.21163	4.88124	5.00426	5.92125	6.88383	6.89381	6.2701	6.20283	6.83289	7.35377	7.52821	7.53514	7.35374	7.405	8.16839	8.82557	8.37646	7.59523	7.68011	8.21077	8.35736	8.39646	8.72744	9.1941	9.82547	10.6058	10.9275	10.6514	10.652	11.1914	11.1784	10.0568	8.96773	9.06112	9.92432	10.5019	10.4228	9.85089	9.14592	8.88962
-0.483843	0.179473	0.719283	0.909961	0.761589	0.438158	0.375917	0.877471	1.61869	2.02024	1.8899	1.49743	1.31374	1.61166	2.15192	2.55648	2.87556	3.29925	3.6272	3.51894	2.97371	2.34918	2.05308	2.10197	2.14667	2.18274	2.53966	2.99365	3.1223	3.34253	4.0498	4.59095	4.6062	4.7217	4.84465	4.19376	3.36088	3.52469	4.14545	4.15405	4.06412	4.63399	5.23762	5.14894	4.73581	4.58489	4.71944	4.90897	5.02036	5.01253
1.84308	2.28018	2.41206	2.2503	2.50647	3.51503	4.60887	5.08149	5.15561	5.69421	6.85794	7.5815	7.21971	6.61573	6.40543	6.07323	5.48086	5.04515	4.54001	3.96248	4.20189	5.13763	5.43199	5.00851	5.06631	5.86796	6.75092	7.30728	7.31521	6.87861	6.70633	7.01931	7.05231	6.39213	5.50094	4.77205	4.27131	4.00212	3.71689	3.26437	3.12843	3.51194	3.51273	2.57624	1.7597	2.09074	2.86455	2.90996	2.28075	1.7245
3.73572	4.03281	5.07003	5.55963	5.43907	5.04926	4.32215	3.80982	3.87977	3.60265	2.60044	2.16855	3.10497	4.38833	4.86631	4.77918	4.96547	5.46679	5.73039	5.60839	5.30367	5.10482	5.60624	6.81801	7.47111	6.99104	6.66711	7.30897	8.14388	8.63017	8.70469	8.0383	7.06946	6.7248	6.56315	5.89606	5.54263	5.95298	6.08393	5.65584	5.60955	6.12894	6.60515	6.717	6.32663	5.53468	4.85172	4.48545	4.25279	4.20502
1.12503	0.739555	0.355988	0.204914	-0.187909	-0.550407	-0.121915	0.736161	1.18355	1.26754	1.31051	1.14331	0.624305	0.0334703	-0.198444	0.113573	0.703666	1.21377	1.54985	1.56422	1.15863	0.885578	1.26273	1.76636	1.76457	1.57174	1.56385	1.53656	1.44064	1.44616	1.45017	1.48754	1.80597	2.09987	1.93538	1.79999	2.31122	3.03348	3.40062	3.72387	4.19533	4.29424	3.93648	3.65805	3.42895	2.90669	2.44274	2.29778	1.96755	1.46266
4.66416	5.24569	4.41657	3.81489	4.33499	5.09241	5.52104	5.50616	4.80823	4.12871	4.57725	5.5003	5.32411	4.28645	3.95328	4.6477	5.30843	5.26598	4.79558	4.47256	4.74431	5.49874	5.82863	5.15927	4.36742	4.46525	4.872	4.58054	3.93233	3.70202	3.78984	3.81423	3.58645	2.96215	2.44062	2.87695	3.81433	3.90665	3.12793	2.53852	2.4567	2.54264	2.59177	2.36562	1.83233	1.48195	1.55612	1.80078	2.13572	2.50876
4.21448	4.08648	3.85389	3.78932	3.63648	3.25419	3.11123	3.37894	3.46771	3.09991	2.89581	3.26469	3.63155	3.47091	3.23425	3.45645	3.76464	3.59842	3.17932	3.05861	3.33374	3.73872	3.96558	3.83443	3.57737	3.6179	3.82797	3.76409	3.63752	3.91681	4.24672	4.08996	3.82459	3.92488	4.05187	3.94361	3.89278	3.86907	3.61051	3.40539	3.48174	3.4337	3.15191	3.09817	3.32727	3.47972	3.4618	3.24499	2.75978	2.35265
-0.171476	-0.152826	0.240229	0.631496	1.11328	1.62213	1.79668	1.67071	1.60322	1.57263	1.36392	1.17755	1.29714	1.52308	1.54457	1.46274	1.50092	1.59174	1.53497	1.26625	0.888004	0.644207	0.783246	1.26584	1.68827	1.66246	1.35815	1.47265	2.28883	3.04689	2.95581	2.44923	2.50571	3.13707	3.47592	3.04043	2.28606	2.00892	2.32107	2.39628	1.6609	0.817465	0.846052	1.48252	1.69788	1.32687	1.20736	1.71821	2.13438	1.8444
-2.89925	-2.03798	-1.67089	-1.8166	-1.99484	-2.0572	-2.05448	-2.09816	-2.378	-2.57858	-2.20382	-1.70053	-1.70295	-1.83864	-1.76419	-1.79746	-1.87577	-1.85336	-2.11677	-2.377	-1.89059	-1.27382	-1.47834	-2.00886	-2.2639	-2.46358	-2.53543	-2.43754	-2.54697	-2.40729	-1.58681	-1.26303	-2.00168	-2.39143	-1.95211	-1.64824	-1.33039	-0.655983	-0.670664	-1.50258	-1.8028	-1.48791	-1.38087	-1.26026	-1.08195	-1.47333	-1.91972	-1.59981	-1.14991	-1.05077
-0.460767	-0.491824	-0.936705	-1.20806	-1.37442	-1.3257	-0.95861	-0.906203	-1.26519	-1.20272	-0.818081	-0.972307	-1.36413	-1.2771	-1.19071	-1.64247	-2.04351	-1.88413	-1.51797	-1.17678	-0.670765	-0.280592	-0.559102	-1.09748	-0.980634	-0.563703	-0.946512	-1.76199	-1.71574	-0.923254	-0.454092	-0.425346	-0.375199	-0.264972	-0.113814	0.0165362	-0.265721	-0.853485	-0.959643	-0.463479	-0.124412	-0.277834	-0.536901	-0.592602	-0.481794	-0.3312	-0.216796	-0.195298	-0.348118	-0.555977
-3.77434	-3.08111	-2.70034	-2.90071	-2.63685	-1.85555	-1.62823	-2.31137	-3.27269	-3.70465	-3.52375	-3.62305	-4.12907	-3.75401	-2.59353	-2.43339	-3.07809	-2.8867	-2.46329	-2.80131	-2.4988	-1.13489	-0.759339	-1.57642	-1.70658	-1.23425	-1.36186	-1.64038	-1.48493	-1.3309	-1.16219	-0.705252	-0.288387	-0.114608	-0.186865	-0.477629	-0.378062	0.212362	0.26357	-0.0476198	0.502433	1.10837	0.484048	-0.101401	0.3383	0.40558	-0.240634	-0.346836	-0.183207	-0.524195
-0.306587	-0.256852	-0.785414	-1.17281	-0.565039	0.367373	0.362561	-0.290422	-0.311428	0.389387	0.772557	0.441579	0.0850282	0.328482	0.826259	0.80556	0.290761	-0.0130926	0.145036	0.601816	1.24834	1.53739	1.00606	0.568366	1.10509	1.56481	0.981536	0.429677	0.747371	1.12483	1.20286	1.37338	1.14099	0.265496	0.018656	0.823384	1.16266	0.432616	-0.0878612	0.215623	0.600106	0.703822	0.764121	0.766619	0.74807	0.944977	1.07181	0.608571	-0.135521	-0.320157
-5.75164	-6.3552	-6.50469	-6.01677	-5.55545	-5.25661	-4.69046	-3.8377	-2.95701	-2.08822	-1.46439	-1.43622	-1.55033	-1.1224	-0.705192	-1.13307	-1.71504	-1.43185	-0.743321	-0.480917	-0.603595	-0.945397	-1.35923	-1.27143	-0.633307	-0.20439	-0.017766	0.744949	2.12677	3.24225	3.54558	3.31115	3.21938	3.69812	4.45225	4.80488	4.45561	3.78552	3.52553	3.87092	4.18574	4.24861	4.76841	5.86108	6.76959	7.39485	7.94377	7.87223	7.28463	7.3695
-10.3971	-9.64227	-9.53169	-9.41257	-8.8631	-8.10178	-7.52339	-7.58379	-8.20999	-8.50776	-8.10051	-7.75304	-7.93501	-8.12752	-7.80899	-7.06608	-6.37959	-6.13639	-6.10019	-5.79058	-5.35003	-5.18449	-5.24349	-5.32354	-5.19198	-4.47802	-3.4689	-3.07256	-3.2627	-3.14088	-2.6563	-2.55365	-3.07466	-3.90651	-4.66077	-5.09318	-5.42299	-5.89053	-6.08249	-5.75047	-5.44426	-5.40991	-5.28046	-5.0411	-4.7156	-3.86613	-2.65653	-1.97733	-2.03755	-2.31
-0.33339	0.0467149	0.37986	0.520992	0.361296	0.0935176	0.206646	0.585716	0.664007	0.402203	0.233367	0.527238	1.23438	1.64443	1.27336	0.856839	1.1635	1.72755	1.92366	1.82243	1.5653	1.40149	1.72715	2.11001	1.70973	0.820751	0.401617	0.668955	1.19558	1.45025	1.15521	0.85267	1.29057	2.10283	2.38968	2.13127	1.89366	1.92822	2.11424	2.14636	1.84945	1.44551	1.13565	0.858727	0.697221	0.759413	0.84253	0.839325	0.864823	0.801571
-0.298623	-0.440147	-0.536896	-0.435632	-0.248617	-0.218551	-0.401428	-0.439788	-0.0648674	0.374243	0.439297	0.329744	0.51962	0.944859	1.10011	0.891827	0.794948	0.965199	0.959989	0.663715	0.50166	0.490458	0.22589	-0.194139	-0.363602	-0.379435	-0.567993	-0.852768	-0.896728	-0.556112	-0.113106	-0.00893905	-0.148807	0.0172125	0.503824	0.770422	0.715212	0.690848	0.796299	0.946611	1.12347	1.16511	0.935679	0.693531	0.743459	0.964571	1.03238	0.859722	0.650026	0.603534
2.44769	2.37834	1.92223	1.68712	1.93441	2.24817	2.19788	1.9308	1.86439	2.08267	2.33908	2.37455	2.06566	1.69372	1.86826	2.51191	2.65045	2.03457	1.69269	2.1107	2.48542	2.22626	1.63628	1.21012	1.33757	2.01242	2.50481	2.35509	2.18247	2.48295	2.78179	2.68131	2.43123	2.34657	2.6592	3.39756	3.98345	3.91584	3.66244	3.86325	4.31698	4.51672	4.39676	4.22072	4.29985	4.67875	4.90539	4.5865	4.05765	3.95424
3.24481	3.01304	2.6436	2.61769	2.78324	2.63954	2.34192	2.23849	2.14733	1.9993	1.97291	1.80455	1.4045	1.39744	1.85947	2.08609	2.07543	2.32311	2.62734	2.71396	2.82318	2.99017	3.18145	3.6068	3.90104	3.55764	3.20411	3.50045	3.86843	3.85088	3.81075	3.75411	3.49718	3.32412	3.14423	2.63671	2.35199	2.69955	2.95083	2.75561	2.70088	2.82103	2.65635	2.33811	2.09931	1.83647	1.6884	1.79819	1.87656	1.82148
-0.841811	0.272246	-0.0235963	-0.979294	-0.809553	0.686516	1.64674	0.931868	-0.446864	-1.05103	-0.493385	0.429779	0.285713	-1.17284	-2.19466	-1.58533	-0.542593	-0.578334	-1.507	-2.11938	-1.47144	0.099754	1.00097	0.634608	0.538606	1.75586	3.10139	3.2815	2.54141	1.79002	1.70407	2.14477	1.89503	0.321977	-1.17887	-1.07447	0.118562	0.977939	1.12657	1.1084	1.43303	2.03904	2.13681	1.01398	-0.721057	-1.53987	-0.921705	-0.0601993	-0.259506	-1.22261
2.29506	2.01669	1.92903	2.21998	2.52676	3.1483	3.97232	4.16921	3.83814	3.72578	3.65262	3.13454	2.47591	2.15903	2.34182	2.91465	3.2298	2.77048	2.21205	2.37868	2.83754	2.87272	2.62349	2.50607	2.80416	3.74778	5.05105	6.03692	6.46178	6.46942	6.22969	5.96847	5.599	4.85947	4.25197	4.36049	4.54408	4.18399	3.91434	4.08109	4.09482	3.87489	3.69306	3.28461	2.73917	2.66134	2.99146	3.31062	3.49008	3.31902
-0.301413	-0.0725579	-0.847564	-1.39374	-1.22595	-1.01656	-1.16151	-1.39754	-2.0354	-2.89771	-2.35854	-0.668348	-0.572252	-2.19443	-2.79417	-1.92887	-1.12208	-0.574919	-0.250884	-0.41366	-0.214995	0.396339	-0.143873	-1.5469	-1.84679	-1.05163	-0.397387	-0.148295	-0.315704	-0.541986	0.0599519	0.88994	0.714148	0.345456	0.659176	0.629965	0.177666	0.622811	1.54388	1.63636	1.38318	1.65431	1.98825	1.69828	0.894611	0.423368	0.923172	1.511	1.03535	0.296989
-2.49411	-2.50618	-2.52391	-2.14881	-1.85417	-2.08888	-2.20051	-1.84427	-1.69644	-1.8318	-1.59935	-1.14458	-0.983097	-0.855131	-0.495502	-0.303773	-0.463928	-0.570338	-0.402812	-0.310177	-0.617933	-0.94795	-0.701258	-0.199198	-0.253586	-0.710566	-0.841529	-0.667202	-0.543336	-0.387901	-0.161297	0.0109807	0.220731	0.368864	0.14363	-0.169225	-0.0227827	0.414353	0.675364	0.736182	0.707062	0.577649	0.433168	0.371153	0.342747	0.251409	0.0953948	0.0844765	0.379016	0.638269
-3.64891	-3.4943	-2.98213	-3.02565	-3.7663	-4.20328	-3.94935	-3.54842	-3.15308	-2.64005	-2.33051	-2.33361	-2.31369	-2.32384	-2.54442	-2.64557	-2.52111	-2.53627	-2.54769	-2.19554	-1.93289	-2.22645	-2.59268	-2.62682	-2.73414	-3.08878	-3.15746	-2.65248	-2.00865	-1.74255	-1.84558	-1.99008	-2.13166	-2.45145	-2.75374	-2.66947	-2.36967	-2.26368	-2.29249	-2.16477	-1.8572	-1.63246	-1.80986	-2.21076	-2.08687	-1.34535	-0.875606	-0.88562	-0.663694	-0.331474
-1.17862	-0.507193	-0.0756948	-0.54843	-1.5854	-1.97158	-1.21477	-0.525035	-0.925284	-1.60536	-1.4998	-0.843464	-0.313859	-0.269832	-0.803286	-1.3617	-1.21814	-0.709571	-0.645318	-0.958256	-1.1505	-0.991095	-0.36095	0.309422	0.135588	-0.66694	-0.894711	-0.380283	-0.0227045	-0.188699	-0.577271	-0.82389	-0.703792	-0.568438	-1.01756	-1.77049	-2.09853	-2.00509	-1.82236	-1.69678	-1.85309	-2.06069	-1.60711	-0.78244	-0.654103	-1.16473	-1.46343	-1.40606	-1.27474	-1.32931
0.431719	0.360465	0.612827	0.973976	0.997879	1.02452	1.31497	1.61549	2.00362	2.5737	2.69165	2.0402	1.46521	1.61509	1.92899	1.8536	1.82467	2.29631	2.92657	3.36787	3.83198	4.39458	4.75933	4.92312	5.06449	4.95608	4.44809	3.96338	3.76117	3.55881	3.24778	2.98837	2.64742	2.10359	1.73038	1.79995	1.9582	1.828	1.57691	1.56351	1.8673	2.31605	2.65349	2.66125	2.34255	1.90451	1.47102	1.05313	0.723193	0.412664
-1.28318	-1.87303	-1.91604	-1.62919	-1.62388	-2.0327	-2.15178	-1.3508	-0.0660792	0.511405	-0.108706	-0.838393	-0.252666	1.3272	1.99161	0.830548	-0.637297	-0.498413	0.814126	1.26536	0.359867	-0.317263	0.356731	1.7048	2.33247	1.48824	-0.0418441	-0.316666	1.2132	2.39007	1.37896	-0.401812	-0.42951	1.25481	2.5053	2.23123	1.38183	1.18773	1.80352	2.52528	2.35873	1.01391	-0.0193061	0.901632	2.57864	2.48548	1.08001	0.951091	2.34874	3.15385
2.05256	2.04323	1.45272	1.30857	1.81372	2.07835	1.46717	0.440034	-0.158252	-0.0200823	0.541696	0.837984	0.471855	0.172242	0.833143	1.71704	1.48877	0.538583	0.21263	0.718059	1.29681	1.28396	0.628933	0.187273	0.522396	0.648205	-0.0140177	-0.125951	0.800033	1.20482	0.692051	0.519027	0.677983	0.400405	0.232047	0.616925	0.759153	0.322575	-0.134149	-0.258445	0.0257731	0.455099	0.519153	0.552439	1.0939	1.35678	0.819281	0.540763	0.75926	0.379907
-0.166366	-0.0311189	-1.03228	-1.73402	-1.3419	-0.706457	-0.758972	-1.39853	-1.99964	-2.11693	-1.82585	-1.67533	-2.0012	-2.40485	-2.28237	-1.64804	-1.15183	-1.31716	-1.81636	-1.77876	-1.03701	-0.524095	-0.959898	-1.7349	-1.71357	-0.757366	0.140908	0.156761	-0.403667	-0.625787	-0.138145	0.566899	0.787531	0.40645	0.0700199	0.395776	1.02238	1.04025	0.376375	-0.0641203	0.303499	1.02346	1.23528	0.653133	-0.110122	-0.246244	0.216142	0.4731	0.067476	-0.54477
0.631208	0.720251	1.15814	1.3824	1.04275	0.327542	-0.140228	0.108195	0.66434	0.665779	0.141658	0.0399501	0.700489	1.33485	1.26227	0.768927	0.564344	0.946268	1.53724	1.69985	1.35156	1.11403	1.34507	1.57667	1.37228	1.08231	1.22246	1.66103	1.85696	1.52753	0.878225	0.423956	0.529417	0.931464	0.993822	0.600284	0.325947	0.572787	1.10178	1.48516	1.4764	1.09543	0.800162	1.1119	1.78053	2.0419	1.76986	1.52447	1.5977	1.76555
0.0851707	0.208893	0.249022	0.264736	0.547383	0.898726	0.8742	0.718911	0.921055	1.49352	2.23529	2.75168	2.59105	2.17346	2.39234	2.99416	2.99605	2.43848	2.13582	2.30127	2.49862	2.33429	1.81457	1.41957	1.63754	2.23751	2.37519	1.56901	0.393083	-0.0910982	0.311037	0.726275	0.554126	0.152947	0.153733	0.829708	1.7505	1.95537	1.42678	1.53122	2.70607	3.54702	3.31003	2.87147	2.82361	3.04878	3.5005	3.67651	2.99316	2.23441
-0.645462	0.791542	0.93192	-0.455997	-1.57398	-0.884159	0.761198	1.22229	-0.0218589	-1.234	-0.776559	0.762614	1.32413	0.116264	-1.20279	-0.801652	0.712032	1.26847	0.251785	-0.89725	-0.601565	1.06681	2.36699	1.88149	0.535397	0.456926	1.88047	2.90667	2.2856	0.828561	0.172061	1.00903	2.22904	1.99707	0.313573	-0.637762	0.360095	1.70417	1.40619	-0.156592	-1.02874	-0.299345	0.87573	0.814742	-0.458851	-1.20334	-0.377391	0.919626	1.00314	-0.197223
4.2138	3.84937	3.81903	3.81105	3.43515	2.91764	2.77862	2.91811	2.76176	2.38111	2.3196	2.4173	2.28789	2.32898	2.73852	2.83593	2.4874	2.36356	2.4309	2.17355	1.79637	1.61544	1.40708	1.14506	1.05922	1.03831	0.911813	0.68306	0.301186	-0.0818539	-0.156111	-0.0387326	0.0204426	0.0995684	0.185808	0.264535	0.635786	1.03464	0.633561	-0.253952	-0.405791	0.194524	0.601742	0.681689	0.821849	0.955642	1.02012	1.21055	1.41018	1.35921
4.0505	4.49153	4.82646	4.74553	4.45763	4.14987	3.7153	3.24951	3.05947	3.10538	3.07709	2.91754	2.84842	3.03033	3.36004	3.59546	3.71201	3.88866	4.09096	4.13154	4.03837	3.91767	3.83296	3.94891	4.17818	4.09044	3.7933	3.90113	4.26629	4.16331	3.70793	3.66867	4.21311	4.78102	4.77652	4.20255	3.75633	3.82086	3.86337	3.58468	3.40195	3.32117	3.09053	3.12305	3.53012	3.62419	3.4866	3.83134	4.26937	4.11027
2.54797	2.85494	2.24103	1.45185	1.17225	1.50469	2.01375	2.05954	1.61322	1.37893	1.70175	2.02325	1.7657	1.19553	1.0579	1.54727	2.03755	1.99931	1.72748	1.80471	2.26372	2.59179	2.34921	1.71599	1.37786	1.71107	2.31641	2.5287	2.12798	1.58893	1.64665	2.25155	2.42171	1.77695	1.2239	1.41833	1.83854	1.79491	1.17222	0.339592	0.0210009	0.483506	0.887841	0.533892	-0.0337781	-0.117774	0.202886	0.606125	0.718335	0.264744
0.66948	0.233312	-0.0143119	0.0753827	0.225802	0.369491	0.508963	0.49593	0.467881	0.639236	0.794068	0.802259	0.93522	1.23404	1.44767	1.52064	1.54565	1.6423	1.88061	2.00294	1.81914	1.67608	1.7009	1.5399	1.39299	1.71964	2.08969	2.01765	1.89167	1.91359	1.79778	1.72056	1.87141	1.91125	1.91219	2.26027	2.61914	2.61011	2.55382	2.59099	2.57304	2.72704	3.06623	3.17038	3.14224	3.32111	3.47371	3.4836	3.62265	3.69127
-1.54564	-1.24074	-1.02777	-0.820171	-0.558256	-0.310668	-0.0839028	-0.152685	-0.547582	-0.662073	-0.402696	-0.341708	-0.435152	-0.341956	-0.279606	-0.293013	-0.193948	-0.337443	-0.826205	-1.11938	-1.28708	-1.58229	-1.32581	-0.444951	-0.123167	-0.439131	-0.336722	-0.0584802	-0.38378	-0.712779	-0.539715	-0.570316	-0.885495	-0.687914	-0.200551	-0.283911	-0.680744	-0.660498	-0.485621	-0.73603	-1.11527	-1.05866	-0.721982	-0.486501	-0.289674	-0.128016	-0.237553	-0.391768	-0.230094	-0.16122
2.2206	2.33825	3.17866	3.82827	3.85688	3.61113	3.62859	4.07459	4.47493	4.57945	4.84031	5.17387	4.96288	4.63579	4.85165	4.8471	4.00742	3.32429	3.54938	4.11405	4.53905	4.88385	5.08161	5.21725	5.69148	6.35928	6.38565	5.58784	5.08256	5.55311	5.97187	5.65959	5.6279	6.01883	5.4614	4.26397	4.00986	4.25218	3.96458	3.92025	4.32081	4.02691	3.3282	3.23438	3.3957	3.65419	4.34454	4.63488	4.23155	4.35113
1.78913	1.93991	1.97738	2.18095	2.4096	2.22051	1.91336	2.35097	3.33499	3.73161	3.33418	2.94234	2.97048	3.28383	3.60618	3.55957	3.26705	3.45506	4.13811	4.50875	4.551	5.01308	5.81619	6.16534	5.86107	5.28711	4.62527	3.82988	3.04065	2.60704	2.66878	2.96674	3.29326	3.6725	3.844	3.39591	2.61853	2.26767	2.49195	2.81546	2.91554	2.90825	3.17065	3.87529	4.51338	4.42747	3.84328	3.49945	3.47527	3.4171
-0.055132	-0.10899	0.484016	1.02355	0.985061	0.692349	0.623766	1.04188	1.81085	2.25951	2.00679	1.54955	1.51424	2.08898	3.1007	4.15828	5.29368	6.82839	7.9834	7.76733	7.25319	7.82463	8.55856	8.46616	8.24435	7.93561	7.07568	6.845	7.89955	8.66047	8.46835	8.44633	8.90976	9.63357	10.6051	10.8855	10.3102	10.7698	12.3093	12.5558	11.739	11.8852	12.0922	10.9215	9.76355	9.43695	8.73444	7.82365	7.81749	8.14544
-4.7448	-3.33787	-1.9722	-0.736585	-0.153886	0.0292952	0.771847	1.94233	2.52419	2.48114	2.58213	3.17137	4.27871	5.65581	6.4953	6.45405	6.28346	6.60173	7.20965	7.70436	7.75536	7.38658	7.23501	7.58267	7.88298	7.95786	8.13671	8.2397	8.11799	8.1967	8.34748	8.06815	7.86493	8.27758	8.60535	8.47011	8.70423	9.58847	10.3926	10.7928	10.9258	10.7285	10.3422	10.1577	10.1868	10.2447	10.3034	10.1956	9.77628	9.3815
0.243019	0.26366	0.844487	2.02279	2.86	3.5666	4.43686	5.10575	5.89133	7.08752	7.75153	7.58772	7.90571	9.23368	10.4854	10.9513	11.0608	11.3529	11.8324	12.1193	12.0709	12.1319	12.614	13.1644	13.4571	13.5468	13.2615	12.275	10.98	10.3941	10.8438	11.4112	11.2655	10.8064	10.6664	10.6465	10.4799	10.2673	9.80825	9.0056	8.36772	7.89864	7.06902	6.37112	6.64009	7.33618	7.7008	8.01742	8.22749	7.69436
4.45411	4.55232	4.55798	4.5054	4.84097	5.78431	6.6721	6.9192	6.90007	7.06018	7.23546	7.3059	7.40383	7.46904	7.49562	7.80477	8.39356	8.68252	8.5189	8.6086	9.23273	9.5503	9.07537	8.56655	8.58225	8.73701	8.84586	9.05179	9.06326	8.76714	8.59686	8.55751	8.35853	8.21088	8.18823	8.00848	7.86237	7.86026	7.54401	7.21069	7.70746	8.59271	8.88566	8.78484	8.81212	8.93572	9.17637	9.43829	9.42259	9.42501
8.40113	8.73011	9.07566	8.9356	8.93813	9.2575	9.55938	10.1486	10.9742	11.1694	10.7171	10.3736	10.2017	10.068	10.1674	10.1473	9.711	9.66937	10.3421	10.4621	9.416	8.46705	8.50103	8.73196	8.50826	8.41449	8.80359	8.92721	8.38846	8.01321	8.39792	8.96121	9.15406	9.20887	9.26346	9.09658	8.84712	8.90781	9.23757	9.46563	9.44867	9.37366	9.44609	9.67369	9.94123	10.0236	9.61829	8.9076	8.64259	8.91589
6.37802	6.01895	5.82242	6.18194	6.68408	7.04358	7.143	6.87915	6.70358	7.12189	7.61795	7.38871	6.69486	6.43118	6.85732	7.2794	6.88931	5.95658	5.63698	6.1854	6.49459	5.89602	5.03036	4.64748	4.78155	5.10526	5.3304	5.46235	5.83009	6.57466	7.31474	7.55863	7.27422	7.01355	7.36704	8.15544	8.56011	8.20923	7.63036	7.55761	8.05059	8.30361	7.67639	6.86998	6.98036	7.61317	7.58463	6.94311	6.56245	6.64274
3.44123	3.1709	3.00241	3.18427	3.15247	2.66097	2.52512	2.69799	2.19517	1.29011	0.962602	1.12821	1.44615	1.89772	1.94385	1.38248	1.17211	1.69798	2.1335	2.12319	2.00863	1.95679	2.20838	2.79559	2.9569	2.41557	2.05607	2.22843	2.26764	1.93596	1.54578	1.27144	1.37854	1.9808	2.48493	2.42217	2.22168	2.48049	3.19111	3.74317	3.48713	2.75342	2.64832	3.21609	3.26977	2.48705	1.84409	1.89478	2.22323	2.32897
11.5951	10.9068	10.5713	11.1982	11.525	10.7853	10.246	10.6594	10.7855	9.9687	9.44607	10.1048	11.3246	12.2096	12.3255	11.8128	11.4251	11.5423	11.6386	11.5218	11.6775	11.979	11.8394	11.5359	11.7821	12.3438	12.2332	11.1878	10.2407	10.2299	10.4244	10.0447	9.95536	10.7779	11.2257	10.4323	9.49608	9.28103	9.28623	9.17812	9.26007	9.58196	9.79109	9.64607	9.45376	9.57854	9.35697	8.10521	6.99287	7.22806
4.6886	4.95201	4.70829	4.58907	4.86058	5.33632	5.69915	5.59551	5.13534	4.9195	5.23666	5.7661	5.92215	5.43684	5.00147	5.51802	6.47252	6.63523	6.12756	5.98178	6.4113	6.84356	6.7624	6.24502	6.16246	6.96908	7.61735	7.19631	6.41679	6.15521	6.31796	6.53303	6.35338	5.62298	5.27511	5.96244	6.66276	6.57555	6.32596	6.17706	5.81428	5.61586	5.68593	5.3599	4.91988	5.16201	5.5445	5.2936	4.77434	4.3718
5.3627	5.00604	4.73659	4.89244	5.05831	4.56836	3.86217	3.8875	4.5263	5.17137	5.83581	6.50169	6.83899	7.06838	7.51295	7.64234	7.07318	6.52912	6.60686	6.84928	6.66322	5.93544	4.83194	3.89474	3.57859	3.39153	2.7834	2.37649	2.70815	3.01871	2.77494	2.55038	2.55323	2.50111	2.80308	3.58081	3.75515	3.07206	2.85829	3.44158	3.60098	3.12047	3.0203	3.47532	3.87574	4.02656	3.81953	3.18374	2.75407	2.90189
2.40055	3.04843	3.30213	3.53293	4.25323	5.08556	5.52613	5.81358	6.17067	6.33131	6.24647	6.15181	5.97259	5.62828	5.51831	5.84417	6.1189	6.15363	6.59251	7.67678	8.69839	9.31701	9.89104	10.2962	10.2314	10.271	10.7667	10.886	10.2568	9.74329	9.73528	9.76114	9.72331	9.61115	9.0191	8.2796	8.29715	8.7042	8.35499	7.49326	7.26023	7.6865	8.00064	8.04339	8.03856	7.91165	7.64482	7.40102	7.04786	6.44252
4.72552	5.15197	5.48899	5.25558	4.76152	4.62188	4.90203	5.21094	5.24546	5.07456	5.10478	5.53599	5.92663	5.867	5.65293	5.61353	5.58789	5.57526	5.77943	5.92974	5.78073	5.75083	5.98783	5.91024	5.36399	4.84599	4.53711	4.41893	4.65563	4.95422	4.80102	4.58062	4.92737	5.40828	5.3483	5.08141	5.22046	5.6364	5.81583	5.55726	5.1695	5.18304	5.63419	5.89166	5.60609	5.26923	5.36184	5.59945	5.52642	5.29612
[truncated: 465 more columns]

## Sheet: Figure1C-EC
-504 ms	-500 ms	-496 ms	-492 ms	-488 ms	-484 ms	-480 ms	-476 ms	-472 ms	-469 ms	-465 ms	-461 ms	-457 ms	-453 ms	-449 ms	-445 ms	-441 ms	-437 ms	-433 ms	-429 ms	-426 ms	-422 ms	-418 ms	-414 ms	-410 ms	-406 ms	-402 ms	-398 ms	-394 ms	-390 ms	-386 ms	-383 ms	-379 ms	-375 ms	-371 ms	-367 ms	-363 ms	-359 ms	-355 ms	-351 ms	-347 ms	-343 ms	-339 ms	-336 ms	-332 ms	-328 ms	-324 ms	-320 ms	-316 ms	-312 ms
4.85157	4.65967	4.80536	5.07566	5.25152	5.3735	5.71251	6.51108	7.38023	7.58862	7.30834	7.22066	7.09417	6.57761	6.29158	6.45109	6.35961	6.0225	5.83251	5.31182	4.44414	4.28144	4.81439	4.932	4.57585	4.36042	4.24306	4.23443	4.56406	4.85913	4.87797	5.03369	5.32033	5.4014	5.42712	5.37126	5.02377	4.97484	5.55426	5.82532	5.42391	5.19784	5.24549	5.063	5.01837	5.23145	4.91609	4.26566	4.25735	4.51708
2.69791	2.74701	2.27997	1.81963	1.83924	1.86065	1.40882	0.781615	0.562287	0.909238	1.32393	1.25737	1.00478	1.23422	1.79585	2.16143	2.45533	2.83832	2.93991	2.82049	3.05269	3.48238	3.53228	3.48937	3.9341	4.59541	4.9806	5.19225	5.40516	5.47954	5.37728	5.31661	5.50834	5.90094	6.14676	6.11918	6.20838	6.4642	6.26322	5.61476	5.3916	5.66477	5.64727	5.33096	5.17752	4.95357	4.70569	5.24908	6.30006	6.45188
-0.590697	-0.989805	-1.36678	-1.7936	-1.97299	-1.80549	-1.65212	-1.63179	-1.63232	-1.72808	-1.8612	-1.83097	-1.73554	-1.74967	-1.88338	-2.14014	-2.34845	-2.32453	-2.36685	-2.654	-2.75531	-2.60376	-2.62618	-2.68241	-2.49168	-2.40572	-2.4894	-2.31546	-2.06779	-2.12378	-2.16462	-2.03026	-2.12339	-2.4275	-2.52819	-2.36031	-2.08915	-1.89719	-1.9249	-1.99292	-1.95015	-2.00804	-2.0759	-1.83618	-1.61754	-1.73596	-1.72862	-1.46779	-1.45423	-1.54557
2.32339	2.63819	3.02508	3.1711	2.9294	2.72098	2.77556	2.68665	2.41297	2.36502	2.45016	2.40794	2.34947	2.20964	1.87835	1.68952	1.77947	1.94364	2.23562	2.46345	2.13306	1.64151	1.64912	1.65586	1.23734	1.06511	1.30816	1.36952	1.34489	1.5172	1.57186	1.59384	1.93145	2.19172	2.13746	2.19117	2.24664	1.97269	1.77248	1.78858	1.62574	1.62395	2.20382	2.6477	2.41632	2.08612	2.07515	2.23083	2.47139	2.59889
1.60361	1.65226	1.51184	1.31064	1.07198	0.908934	0.810114	0.625791	0.515816	0.737957	1.07117	1.21518	1.34375	1.60466	1.76417	1.75731	1.78385	1.77903	1.58288	1.45829	1.75012	2.27211	2.54295	2.44985	2.29914	2.27352	2.21704	2.01769	1.78251	1.5892	1.52807	1.81568	2.33973	2.51466	2.09458	1.57652	1.4794	1.76025	2.02185	1.96371	1.69634	1.54445	1.48066	1.29359	1.20123	1.413	1.53266	1.35147	1.33516	1.558
2.60055	2.47943	1.97928	1.79282	1.83784	2.0094	2.32755	2.33693	1.98291	1.90436	2.02536	1.78472	1.50749	1.61911	1.73299	1.71541	1.87633	1.99726	1.84646	1.77986	1.85921	1.78107	1.67812	1.67845	1.494	1.14366	0.931297	0.851043	0.913517	1.22388	1.50322	1.57552	1.71654	1.80401	1.48066	1.24758	1.66555	2.07174	1.78059	1.43704	1.75911	2.24762	2.23796	2.04003	2.18315	2.4628	2.46826	2.35301	2.41362	2.50733
5.204	4.97748	4.64107	4.30339	3.84965	3.88155	4.51719	4.48145	3.496	3.11701	3.68541	3.89665	3.81248	4.3966	5.00982	4.86289	4.69842	4.85723	4.80411	4.85821	5.28859	5.30787	4.92949	4.88253	4.6977	4.06177	3.9363	4.24198	4.07019	4.14307	5.07097	5.51775	5.0452	4.87774	5.01141	4.72991	4.5889	4.88081	4.92199	4.76043	4.76469	4.67017	4.56219	4.63754	4.49845	4.422	5.00675	5.37373	4.74818	4.21369
7.4362	7.91492	7.88953	7.23886	6.61591	6.4921	6.73682	6.99573	7.16752	7.42142	7.85816	8.25908	8.34099	8.28202	8.52031	8.96729	9.15412	9.04728	8.88273	8.67092	8.56324	8.81009	9.00284	8.53834	7.76777	7.45594	7.4869	7.22041	6.6995	6.55414	6.92286	7.26393	7.20442	6.83451	6.33201	6.08965	6.50316	6.91804	6.38079	5.71272	6.23573	6.97484	6.46075	5.71124	5.96321	6.12923	5.42894	5.06467	5.38149	5.14978
0.413247	1.37879	1.78164	0.903149	-0.107661	0.235757	1.28386	1.37876	0.440177	-0.495281	-0.636057	0.274062	1.19222	0.634019	-0.585163	-0.490539	0.558082	1.08254	1.00417	0.469224	-0.243139	0.343159	2.07485	2.2982	0.86918	0.649152	1.89862	2.36217	1.75945	1.08032	0.421209	0.232083	0.963352	1.42896	0.738289	0.0298679	0.429352	1.45031	1.7913	0.730603	-0.650375	-0.513509	0.788127	1.2236	0.427377	-0.316854	-0.258497	0.554771	1.35765	1.01937
0.711196	-0.191194	-0.163161	0.564039	0.588705	0.36295	0.672187	0.935029	0.848723	0.737035	0.574925	0.620697	1.19649	1.58754	1.26788	0.868589	0.751066	0.804539	1.26321	1.81413	1.69533	1.33144	1.47453	1.70209	1.66457	1.59935	1.18548	0.514933	0.78333	1.92746	2.40502	2.11565	2.19103	2.57111	2.63881	2.52264	2.27421	1.85507	1.81769	2.25652	2.43845	2.2752	2.27293	2.33526	2.28355	2.38245	2.48069	2.2248	2.00803	2.18966
-1.71961	-1.69586	-1.46298	-1.58048	-1.69958	-1.75421	-1.84361	-1.58676	-1.2079	-1.45136	-2.05746	-2.31012	-2.26925	-2.17666	-2.02848	-1.99594	-2.17867	-2.43137	-2.65989	-2.68891	-2.44185	-2.31466	-2.43808	-2.31537	-1.90017	-1.78261	-2.08144	-2.26076	-1.97585	-1.61315	-1.7756	-2.13203	-1.87307	-1.41591	-1.53251	-1.51925	-0.877849	-0.663552	-1.02515	-0.864793	-0.495539	-0.70924	-0.724989	-0.189839	-0.0600624	-0.272757	-0.112458	0.0954985	0.134856	0.269094
-3.06802	-2.50899	-2.47263	-2.70611	-2.08453	-1.1996	-1.13345	-1.26234	-1.20802	-1.7146	-2.35308	-2.13674	-1.52462	-1.07381	-0.74429	-1.05744	-1.75032	-1.36283	-0.37771	-0.60976	-1.35088	-1.06301	-0.64025	-0.835974	-0.530523	0.266174	0.398639	0.306567	0.743915	0.987852	0.789563	0.953506	1.35685	1.32975	1.12556	1.05806	0.784165	0.267992	-0.0244794	0.0668837	0.253964	0.359685	0.700266	1.42532	1.672	0.870952	0.326367	1.14183	1.98456	1.61759
-1.15795	-1.40864	-1.42329	-1.63368	-1.56601	-1.18777	-1.31458	-1.76184	-1.81361	-1.69025	-1.63315	-1.44283	-1.37563	-1.61452	-1.75623	-1.72703	-1.70061	-1.52051	-1.31547	-1.36243	-1.36	-1.20285	-1.21921	-1.1146	-0.616083	-0.416191	-0.792413	-1.09205	-1.16721	-1.19235	-0.925187	-0.707576	-1.17091	-1.60202	-1.07606	-0.283871	-0.14203	-0.309369	-0.253729	-0.0321696	0.218009	0.4521	0.672137	0.867175	0.801149	0.479794	0.461878	0.820187	0.874238	0.583942
-0.0481794	0.324937	0.599077	0.718353	0.674137	0.618967	0.464423	0.0901342	-0.0994755	0.160838	0.522294	0.846681	1.17235	1.08489	0.637653	0.693432	1.25877	1.48933	1.55931	2.1256	2.70051	2.72722	2.70453	2.87139	2.84163	2.86859	3.34174	3.69803	3.53827	3.38769	3.45562	3.51018	3.8591	4.52945	4.59763	3.91177	3.54212	3.63746	3.32736	2.84034	3.06266	3.57504	3.46493	3.03454	3.00173	3.26621	3.4771	3.65719	3.8305	3.91228
-2.02996	-1.52376	-1.01139	-1.01655	-1.65532	-2.18983	-2.12159	-1.88104	-1.92649	-2.15946	-2.25173	-1.85273	-1.01123	-0.518385	-0.868744	-1.35298	-1.24849	-0.96279	-1.1105	-1.56363	-1.89133	-1.80925	-1.26601	-0.718014	-0.824202	-1.52979	-2.08753	-2.07541	-1.8158	-1.78768	-2.01779	-2.14139	-1.94015	-1.62125	-1.46837	-1.43643	-1.25089	-0.763789	-0.163765	0.121169	-0.109099	-0.456373	-0.381532	-0.038152	-0.10889	-0.722714	-1.19996	-1.08547	-0.759206	-0.757583
1.75805	1.62011	1.17653	0.915324	0.639627	0.39804	0.744987	1.26417	1.10583	0.721506	0.946541	1.47632	1.69852	1.63716	1.58043	1.83783	2.46736	2.90707	2.74806	2.43024	2.40154	2.51459	2.4946	2.16034	1.62621	1.48523	1.86313	2.006	1.69079	1.49717	1.41739	1.16873	1.20063	1.60497	1.60048	1.14365	0.993994	1.11333	0.955087	0.630103	0.485205	0.513435	0.565915	0.44566	0.168401	0.153975	0.47528	0.603258	0.346708	-0.0152916
0.988455	0.935121	0.838492	0.730971	0.664252	0.750822	0.816301	0.684717	0.518771	0.426869	0.268817	0.0360812	-0.0997663	-0.119769	-0.201206	-0.45279	-0.742848	-0.876505	-0.867007	-0.796991	-0.630549	-0.480224	-0.572975	-0.708899	-0.499871	-0.159115	-0.182523	-0.499124	-0.716053	-0.766343	-0.797461	-0.864506	-0.941811	-0.974071	-0.93803	-0.874776	-0.812935	-0.808077	-0.921439	-1.00673	-0.907289	-0.799489	-0.783793	-0.57549	-0.137904	0.155831	0.255069	0.41241	0.626652	0.859559
-3.11053	-2.76964	-2.06773	-1.58294	-1.71241	-1.94069	-1.72292	-1.42457	-1.61964	-2.19575	-2.67926	-2.80951	-2.63878	-2.50362	-2.66007	-2.78709	-2.44591	-1.91586	-1.77438	-1.98909	-2.15295	-2.07051	-1.73178	-1.40808	-1.58847	-2.07098	-1.95687	-1.19424	-0.751916	-0.91511	-1.03079	-0.814565	-0.42588	0.0876941	0.44963	0.373472	0.342358	0.85478	1.43653	1.60108	1.70365	2.05375	2.43522	2.68088	2.66851	2.22405	1.69034	1.66703	1.96573	1.89097
-0.368705	-0.395588	-0.672945	-0.867168	-0.714419	-0.455328	-0.463666	-0.612613	-0.517452	-0.134792	0.22977	0.194523	-0.348678	-0.907046	-0.914549	-0.631122	-0.742452	-1.24247	-1.45258	-0.906024	0.106843	0.700804	0.388157	-0.0993838	0.231195	1.13982	1.65423	1.5239	1.19806	1.03505	1.17955	1.50167	1.46987	0.862803	0.430395	0.946383	1.89164	2.11243	1.586	1.37934	1.87162	2.24625	1.93244	1.388	1.20112	1.41633	1.845	2.1479	1.82605	1.03648
6.09931	4.93717	4.47749	5.3817	6.28513	6.20045	5.67454	5.52657	5.87052	6.08066	5.23793	3.46948	2.3642	2.82609	3.71064	3.67593	2.81011	1.97761	2.05121	3.29225	4.53137	4.44209	3.79622	4.27004	5.51578	5.75477	4.51302	2.9724	2.28016	2.41587	2.42357	1.69544	0.894576	1.12217	2.41153	3.54091	3.36463	2.24281	1.69107	2.36152	3.28121	3.36371	2.6482	2.13462	2.90505	4.64258	5.53518	4.97286	4.59818	5.29967
0.198466	1.42043	1.84211	2.2547	2.9581	3.51066	3.8469	3.70996	2.74488	1.72207	1.51916	1.52873	0.973859	0.396532	0.428507	0.63508	0.466996	0.0507369	-0.410156	-0.942703	-1.34103	-1.33648	-1.15085	-1.02071	-0.638234	0.172531	1.04543	1.72614	2.16285	2.24719	2.24232	2.45841	2.43262	1.90066	1.61498	1.78677	1.65913	1.3552	1.61985	2.01201	1.82467	1.59063	1.84832	2.07224	1.79842	1.391	1.40186	1.8557	2.27119	2.48491
-2.55998	-2.82877	-2.53588	-2.4804	-3.04309	-3.62566	-3.65279	-3.32047	-3.27972	-3.88192	-4.70066	-4.99164	-4.70746	-4.47155	-4.46835	-4.23233	-3.6182	-3.01966	-2.65206	-2.48121	-2.51764	-2.46913	-1.84509	-0.913764	-0.503516	-0.631731	-0.524908	0.0290275	0.443665	0.342031	0.0634106	0.129896	0.49844	0.671942	0.538475	0.424656	0.37216	0.24774	0.17619	0.0966794	-0.236606	-0.535669	-0.487373	-0.537786	-0.961739	-1.24739	-1.11718	-0.742596	-0.110901	0.49357
0.539435	0.585549	0.642518	0.771319	0.937139	1.24399	1.61694	1.7141	1.52353	1.40804	1.39718	1.12886	0.594568	0.25362	0.271164	0.347754	0.416496	0.701732	1.09301	1.32051	1.51394	1.84896	2.13376	2.20239	2.16331	2.17254	2.24364	2.09536	1.49196	0.920632	0.947753	1.09743	0.835129	0.772098	1.31518	1.7085	1.63568	1.78131	2.27103	2.50289	2.35664	2.1025	1.73206	1.22213	0.842917	0.851032	1.12067	1.27095	1.31637	1.68917
3.11551	3.1441	2.99523	2.76934	2.62225	2.68088	2.66424	2.34906	2.11865	2.19292	2.14842	1.83808	1.66726	1.73523	1.78963	1.86568	2.16093	2.58626	2.82894	2.67106	2.22824	1.79553	1.37571	0.787977	0.205284	-0.0774815	-0.150382	-0.163368	-0.0202339	0.249787	0.447467	0.539558	0.536077	0.365097	0.121098	-0.0362118	-0.150516	-0.222979	-0.0698145	0.321004	0.723476	0.932983	0.760743	0.126296	-0.606696	-0.879258	-0.607982	-0.139322	0.330936	0.81674
0.459799	-0.423274	-0.296323	0.558636	1.1122	0.968086	0.309115	-0.110174	0.536262	1.60254	1.60628	0.789106	0.705155	1.57045	2.258	2.11417	1.37699	0.814411	1.17338	2.08568	2.3385	1.76519	1.4948	2.17458	3.18394	3.49879	2.79325	1.90893	1.91532	2.54571	2.57248	1.79813	1.39882	2.18264	3.47443	3.93869	3.16608	2.16764	2.12989	3.01506	3.75123	3.5119	2.62883	2.27806	2.92765	3.4847	2.97346	2.25586	2.60488	3.5915
1.56457	1.10321	1.08204	1.4833	1.67896	1.40383	1.04027	1.02127	1.36133	1.82786	2.21792	2.37371	2.30186	2.28223	2.44859	2.46307	2.10183	1.7995	1.99259	2.28402	2.00077	1.3534	1.18289	1.64526	2.10034	2.19295	2.04881	1.77903	1.70557	2.22369	2.80531	2.54298	1.85695	1.84903	2.32889	2.37471	2.03441	1.92885	2.20632	2.69701	3.07818	2.92455	2.38896	2.14101	2.25695	2.22097	1.98195	1.93055	2.12054	2.30436
-0.139652	0.326812	0.789568	0.87728	0.748609	0.75019	0.979414	1.25097	1.36646	1.28966	1.114	1.0171	1.08408	1.07129	0.759354	0.499485	0.734774	1.18892	1.28202	1.00016	0.767235	0.845042	1.11892	1.22305	0.965607	0.623426	0.535731	0.659572	0.735957	0.56333	0.199854	0.0416957	0.240608	0.31432	0.00220132	-0.243687	-0.154779	0.0509679	0.316379	0.599353	0.650723	0.652195	1.00162	1.41925	1.50353	1.52152	1.70727	1.90122	2.17458	2.59448
-0.653522	-0.906386	-0.5569	-0.166455	-0.298303	-0.561616	-0.438098	-0.128676	0.0479803	0.092162	0.0326748	-0.0246969	0.132901	0.443797	0.60702	0.449993	0.0516505	-0.171458	0.213702	0.832862	0.815132	0.249542	0.139281	0.749356	1.29294	1.24557	0.865525	0.603788	0.737008	1.19318	1.45695	1.28119	1.26868	1.82195	2.24082	1.99022	1.66808	1.68982	1.65507	1.56191	1.70389	1.63826	1.18522	1.19687	1.80388	1.94445	1.43569	1.20097	1.5047	1.86614
1.77939	0.816197	-0.298392	-0.243204	0.832482	1.50127	1.0501	0.348177	0.420686	1.20104	1.97134	2.16576	1.80826	1.71492	2.61475	3.76904	3.73644	2.72784	2.48938	3.59539	4.68441	4.61257	3.75328	3.14155	3.45421	4.40906	4.7051	3.61474	2.45135	2.79125	3.90275	3.93959	2.81567	2.00017	2.24883	2.88608	2.8309	1.80292	0.732469	0.757483	1.7285	2.30891	1.70279	0.720351	0.718968	1.71171	2.32493	1.82808	1.12079	1.2975
1.20531	1.41287	1.24289	0.82656	0.633745	0.80696	1.02748	0.944999	0.580851	0.358008	0.590385	0.986391	1.03134	0.728606	0.539174	0.73039	1.06519	1.10639	0.804848	0.619068	0.856704	1.24871	1.40943	1.29079	1.12208	1.22847	1.65129	1.87763	1.52356	1.05806	1.11953	1.54938	1.7437	1.50439	1.17856	1.22449	1.66015	1.97834	1.84944	1.60146	1.67261	1.98282	2.10516	1.81872	1.39575	1.28291	1.48366	1.59496	1.43671	1.1943
2.11754	1.99434	1.80539	2.16423	2.59267	2.86651	3.23205	3.33933	3.0768	3.1369	3.50672	3.4449	3.07416	2.98385	3.04328	2.98778	2.96769	2.93306	2.62129	2.20788	2.14218	2.36773	2.32579	1.98126	2.06329	2.65018	2.76789	2.18325	1.84823	2.10858	2.44909	2.72413	2.89997	2.70328	2.51453	2.88908	3.24273	2.89551	2.47287	2.71877	3.28501	3.56828	3.50324	3.35952	3.45633	3.7839	3.8853	3.55223	3.19021	3.18464
2.91899	3.06404	3.24729	3.22329	3.00155	2.99062	3.21831	3.36823	3.42369	3.5517	3.73039	3.86899	3.93432	3.92501	3.93191	4.03649	4.12911	4.08837	3.99693	3.94434	3.8811	3.84749	3.96551	4.07746	3.91905	3.67804	3.67219	3.67601	3.46163	3.42199	3.69223	3.71298	3.43428	3.42529	3.51538	3.17002	2.8408	3.10299	3.39894	3.07753	2.44917	2.04218	1.93446	1.94842	1.91432	1.94953	2.2719	2.57672	2.49269	2.38674
0.160282	0.38295	0.845913	0.909238	0.582433	0.372425	0.622991	1.1882	1.42684	0.978191	0.489076	0.690063	1.24318	1.43022	1.18154	0.822843	0.680253	0.980469	1.39948	1.25766	0.679781	0.579132	1.16094	1.5785	1.30738	0.85183	0.871725	1.30103	1.57764	1.44573	1.24994	1.38538	1.74229	1.92829	1.74424	1.26392	0.818655	0.831276	1.16905	1.10015	0.477804	0.14312	0.54716	1.01977	0.894172	0.381709	0.107538	0.386345	0.881791	0.958682
1.37061	1.27663	1.315	1.2457	1.13051	1.37427	1.88278	2.15865	2.14337	2.21644	2.5201	2.7611	2.72907	2.72778	3.06911	3.39681	3.26483	2.96865	2.95328	3.06776	3.04925	2.91839	2.72385	2.62813	2.84781	3.14665	3.19128	3.19351	3.33718	3.3839	3.40843	3.73541	4.12428	4.19109	4.11475	4.14765	4.25137	4.37859	4.3936	4.15877	3.9598	4.04315	4.09124	3.9182	3.80508	3.79916	3.7753	3.9072	4.13766	4.05651
-0.766717	-0.724634	-0.661493	-0.835419	-0.907433	-0.583822	-0.482678	-0.905855	-1.2477	-1.24995	-1.13094	-0.906968	-0.836519	-1.21999	-1.44789	-0.979765	-0.572863	-0.953917	-1.59151	-1.74512	-1.37587	-0.870329	-0.716587	-0.985245	-1.09469	-0.763426	-0.464951	-0.487211	-0.616667	-0.688438	-0.586082	-0.311552	-0.270407	-0.576021	-0.639139	-0.244496	0.086192	0.0841969	-0.126802	-0.471369	-0.695915	-0.632818	-0.715106	-1.13821	-1.31119	-0.983066	-0.626997	-0.461824	-0.363703	-0.313614
6.05679	5.97493	5.73119	5.70336	5.77187	5.69087	5.54543	5.53029	5.63593	5.6828	5.43529	4.90638	4.68196	5.14885	5.54733	5.18977	4.87123	5.29153	5.62864	5.37435	5.34939	5.80269	5.99437	5.85778	5.90172	6.07285	6.11231	6.07987	6.04726	6.03968	6.06357	5.94046	5.57497	5.2273	5.26329	5.76706	6.26857	6.20999	5.92746	6.05914	6.17174	5.72991	5.38462	5.51866	5.51208	5.42428	5.73529	5.80021	5.20509	4.88713
0.798305	0.838428	1.30419	1.44813	1.12432	0.803205	0.843166	1.24626	1.57512	1.367	0.920219	0.875532	1.12898	1.18265	1.148	1.38279	1.65737	1.60181	1.48722	1.68371	1.85814	1.67417	1.60611	1.9961	2.26951	2.08056	2.00144	2.34408	2.56033	2.20634	1.61714	1.43395	1.67063	1.61317	1.12817	1.08605	1.63929	1.88276	1.79076	2.03971	2.24296	1.9202	1.751	1.98764	1.95137	1.67412	1.60768	1.60477	1.75776	2.23378
-0.20456	-1.27218	-1.59617	-1.70065	-1.69599	-1.38178	-1.30326	-1.71473	-1.96676	-1.77327	-1.43193	-1.00844	-0.62359	-0.662281	-0.912011	-0.653981	0.0257091	0.302585	0.206205	0.620961	1.38946	1.31418	0.425889	0.0412034	0.468088	0.946502	1.30992	1.65201	1.56441	1.09085	0.882971	1.01069	1.09098	1.16796	1.48959	2.05184	2.5015	2.28281	1.59588	1.64079	2.73427	3.51627	3.13324	2.45629	2.42722	2.85943	3.23721	3.57351	4.07672	4.37841
1.95337	1.76317	1.15594	0.736679	0.746481	0.796932	0.722296	0.680824	0.787084	1.16051	1.68838	1.92755	1.85434	1.89816	2.04459	2.06218	2.13893	2.23741	1.98485	1.70616	1.88858	1.92635	1.24555	0.590109	0.606375	0.779999	0.697651	0.507699	0.0914483	-0.470867	-0.463001	0.0914326	0.187288	-0.311291	-0.558442	-0.431505	-0.366064	-0.275673	-0.149289	-0.283258	-0.300833	0.185491	0.441011	0.0383166	-0.142966	0.281422	0.64446	0.794299	0.891575	0.639661
3.1208	3.0984	2.25545	1.63867	1.84918	2.23127	2.15929	1.76716	1.44854	1.54024	2.01269	2.16708	1.55272	0.937017	1.22133	1.9988	2.25682	1.83715	1.46362	1.74027	2.38433	2.51159	1.87377	1.30511	1.52088	2.19136	2.53087	2.1781	1.50138	1.32765	1.99168	2.75878	2.78279	2.25165	1.97622	2.22922	2.49743	2.33012	2.05749	2.24231	2.73418	2.99551	2.93901	2.78883	2.77486	3.16144	3.72483	3.68596	3.0193	2.73548
5.79616	5.80953	5.82676	5.93096	6.10763	6.24306	6.31209	6.39911	6.50448	6.59825	6.70986	6.79171	6.79804	6.80195	6.74892	6.51243	6.2796	6.27089	6.2876	6.1042	5.85848	5.73214	5.72439	5.73997	5.64057	5.44671	5.40352	5.60141	5.9002	6.23191	6.52398	6.64174	6.6736	6.76587	6.82074	6.82182	6.92567	7.06782	7.13462	7.22776	7.30231	7.20075	7.0525	6.96226	6.81244	6.68635	6.66726	6.52489	6.32218	6.38941
6.07147	6.12056	5.88094	5.81446	6.08934	6.29851	6.39384	6.56906	6.60059	6.44391	6.49176	6.67408	6.61185	6.46633	6.49856	6.62397	6.85578	7.09402	6.96025	6.6669	6.77332	6.98761	6.80029	6.51357	6.37914	6.15785	5.94893	5.88859	5.62336	5.19189	5.09748	5.2305	5.17312	4.99736	4.85354	4.85002	5.25721	5.76203	5.60657	5.02609	4.85334	4.94621	4.79168	4.67928	4.8653	4.95012	4.85017	4.97749	5.27371	5.28381
4.65487	5.54342	5.46767	4.4692	3.9487	4.50426	4.95095	4.35096	3.45381	3.30633	3.84831	4.34517	4.19469	3.4597	3.06882	3.65841	4.38924	4.26357	3.83892	4.12702	4.97916	5.7238	6.05738	5.88528	5.53797	5.73477	6.39863	6.54179	5.86033	5.22685	5.36373	5.90365	5.89327	5.01639	4.13004	4.18702	4.96984	5.50413	5.22398	4.39059	3.86152	4.16073	4.55058	4.05207	3.18873	3.2052	4.07187	4.66051	4.30269	3.4974
0.877419	0.929668	0.811618	0.643411	0.841778	1.12574	0.972906	0.784498	1.13407	1.67025	1.85551	1.75527	1.6388	1.71384	2.06343	2.32803	2.10564	1.73538	1.8846	2.55498	3.11359	3.11989	2.8414	2.87988	3.29606	3.56125	3.45351	3.25775	3.14001	3.09276	3.15616	3.18442	2.97821	2.7077	2.6004	2.61381	2.71564	2.77359	2.44663	1.92804	1.83772	1.96364	1.68236	1.43954	1.86911	2.32992	2.22466	2.22195	2.69881	2.99141
12.4504	12.3004	12.5685	12.9262	12.4606	11.8266	12.0613	12.5301	12.3976	11.9968	11.6419	11.3415	11.4169	11.8336	12.0721	12.0435	11.9002	11.6745	11.6556	11.8792	11.8004	11.401	11.1396	10.8742	10.5429	10.5765	10.6142	10.1173	9.85575	10.1976	9.97718	9.11582	9.0632	9.7517	9.82696	9.39347	9.30817	9.35564	9.21729	9.24823	9.52531	9.71957	9.59891	9.03294	8.34343	8.19468	8.43469	8.31799	7.9486	7.87747
4.45724	4.45556	4.83506	5.28371	5.54036	5.5164	5.58739	6.05786	6.40396	6.03284	5.27832	4.75982	4.64247	4.88556	5.13432	4.80175	4.22128	4.43302	5.28153	5.61527	5.33077	5.22163	5.44301	5.70479	5.92767	5.93033	5.66032	5.61673	5.94861	5.90898	5.11932	4.42547	4.71317	5.55192	5.79991	5.30686	5.03849	5.4331	5.86386	5.86339	5.61698	5.40208	5.48522	5.93697	6.20821	5.84816	5.30907	5.21042	5.58548	6.05665
5.33956	6.1168	6.55695	6.21278	5.52761	5.5848	6.58979	7.20458	6.60814	5.87319	6.10723	6.95609	7.59752	7.61565	7.10245	6.82541	7.25095	7.52662	6.99053	6.51959	6.84277	7.31281	7.28118	6.85299	6.29004	6.04535	6.52819	7.18694	7.1067	6.46517	6.20834	6.7089	7.45571	7.70111	7.29868	6.92855	7.18875	7.76962	7.90464	7.28566	6.44803	6.29849	6.87455	7.02433	6.08751	5.01135	4.90819	5.48465	5.62574	4.88611
6.82588	6.78304	6.78909	6.88737	6.96466	7.01361	7.13002	7.25019	7.26461	7.27433	7.32721	7.28426	7.24682	7.42422	7.56001	7.38197	7.24095	7.41749	7.54002	7.3527	7.14171	7.09046	7.04749	6.93646	6.85872	6.90651	7.04725	7.16285	7.24626	7.3606	7.41354	7.38363	7.48163	7.66938	7.6651	7.56617	7.59402	7.56848	7.43424	7.45943	7.51629	7.31136	7.11602	7.15877	7.06993	6.6808	6.31803	6.09562	5.87794	5.68413
8.43943	7.93695	7.33725	7.24153	7.60184	7.72516	7.30398	6.86455	6.84776	7.01657	7.02464	6.76924	6.29523	5.99321	6.30875	6.89769	6.96904	6.49852	6.18854	6.41974	6.87796	7.01929	6.74169	6.61178	7.10104	7.79344	7.96311	7.62541	7.38632	7.54136	7.81611	7.87118	7.73461	7.66892	7.81102	8.02979	7.98757	7.48595	6.90408	6.8161	7.11695	7.22901	6.94678	6.43555	5.98949	5.98081	6.22896	6.03475	5.55997	5.6526
2.57205	2.16146	1.43548	1.36047	1.67169	1.30185	0.706254	0.824892	1.2692	1.55873	1.90828	2.07989	1.70972	1.31864	1.41386	1.75582	2.11904	2.49233	2.77225	3.08525	3.64207	4.17258	4.39518	4.52985	4.74503	4.94401	5.19189	5.5344	5.82288	6.15754	6.62863	6.74036	6.2381	5.83688	6.02429	6.28556	6.27286	6.26173	6.2117	5.893	5.60686	5.61008	5.63025	5.46211	5.10507	4.57695	4.17776	4.0815	3.91722	3.7021
1.16992	1.21219	0.925977	1.03304	1.13161	0.934778	1.08402	1.47913	1.52562	1.47098	1.54905	1.70295	2.36372	3.33128	3.60218	3.51523	4.07306	4.66417	4.53846	4.40967	4.66061	4.76517	4.65311	4.48452	4.37987	4.80664	5.48823	5.51256	5.41263	6.14594	6.81826	6.58497	6.33844	6.48342	6.37118	6.16737	6.33509	6.59623	6.87752	7.2985	7.52599	7.59342	7.77504	7.60005	6.92843	6.59281	6.64497	6.21981	5.40237	5.03807
0.230444	0.0965374	-0.0574172	-0.0185734	-0.0139536	-0.201798	-0.26376	-0.0356262	0.194012	0.208216	0.130383	0.123501	0.144119	0.100358	0.0449004	-0.0344462	-0.31792	-0.742736	-0.985382	-0.987505	-0.866139	-0.585706	-0.304551	-0.327921	-0.488683	-0.495679	-0.48813	-0.462735	-0.175512	0.116246	0.100836	0.0954788	0.240423	0.237225	0.244044	0.486554	0.540596	0.29944	0.301588	0.53831	0.622422	0.757898	1.11763	1.39201	1.59581	1.89818	1.97062	1.67724	1.40138	1.23552
2.94247	2.77273	2.50442	2.46981	2.47855	2.35893	2.36409	2.5999	2.78513	2.79516	2.84239	3.09536	3.48162	3.7545	3.73526	3.65013	3.84712	4.09955	3.95408	3.65465	3.72253	3.99719	4.06587	3.9903	3.91395	3.78095	3.69513	3.74593	3.72557	3.63532	3.8211	4.2316	4.3332	3.94853	3.53558	3.52119	3.71765	3.63259	3.27231	3.14027	3.37111	3.59081	3.61536	3.50345	3.26201	3.15023	3.53937	4.11756	4.21107	3.85525
2.5995	2.40454	2.20857	2.3012	2.27513	2.09634	2.17712	2.3767	2.35319	2.21482	2.08727	1.9971	2.12527	2.43162	2.62028	2.66352	2.64839	2.50346	2.34224	2.35586	2.34597	2.09059	1.82926	1.87061	2.1347	2.31985	2.30465	2.3048	2.5149	2.70789	2.61481	2.47525	2.65501	3.00595	3.09783	2.85273	2.57708	2.44922	2.34726	2.25339	2.30261	2.35535	2.2354	2.17144	2.19776	1.88358	1.33988	1.20424	1.3801	1.33949
2.16707	2.23226	2.34507	2.42252	2.29878	1.96945	1.61638	1.63278	2.0689	2.29066	2.09265	2.1114	2.33089	2.08272	1.75513	2.06765	2.3473	1.89217	1.44537	1.63203	1.97304	2.06131	1.97396	1.93947	2.33579	3.00969	3.16884	2.83687	2.77073	2.85105	2.64462	2.57692	2.81779	2.81012	2.62692	2.75415	2.93662	2.83315	2.69737	2.73401	2.89281	3.05132	2.95866	2.71213	2.76571	2.97303	2.90529	2.83547	2.97321	2.9084
6.71445	7.21009	6.2759	5.25478	4.99337	5.34059	5.88196	6.22357	6.23759	6.19775	6.43378	6.77308	6.49746	5.4312	4.6414	4.93429	5.55563	5.5779	5.11116	4.4618	3.92841	4.13738	4.81384	4.65851	3.69294	3.36858	3.86917	3.99208	3.4241	2.88091	2.81903	3.19142	3.43675	2.88409	2.06441	2.2565	3.30831	3.95262	4.01373	4.18574	4.53526	4.80482	4.93105	4.68939	4.10325	3.70325	3.55235	3.32655	3.33732	3.82805
6.55887	6.69106	6.56125	6.54621	6.601	6.59649	6.5841	6.57272	6.4106	6.10318	6.06489	6.51605	6.88343	6.67893	6.41508	6.60906	6.78878	6.44738	5.96178	5.94095	6.46252	7.08617	7.23601	6.85743	6.63915	7.04996	7.54625	7.42755	6.96069	6.78518	6.69496	6.14296	5.49259	5.37271	5.40435	5.06942	4.81317	4.90864	4.73316	4.15086	3.89541	4.21219	4.60412	4.72217	4.66522	4.77306	5.09597	5.05346	4.41866	3.98278
-3.17536	-3.21216	-3.00722	-2.63083	-2.87254	-3.38755	-3.33838	-3.07526	-2.9222	-2.53438	-2.27459	-2.50783	-2.48128	-2.05179	-2.1718	-2.76221	-2.938	-2.82328	-2.81457	-2.66143	-2.48562	-2.66221	-2.69255	-2.00765	-1.07607	-0.602516	-0.636785	-0.763895	-0.534122	-0.0627169	-0.0734078	-0.572563	-0.487607	0.370983	0.67772	-0.0592096	-0.584797	-0.127616	0.598738	0.938325	0.910571	0.654722	0.624473	1.18828	1.56824	1.01495	0.436011	0.739031	1.15852	0.993502
0.847324	1.00353	1.34709	1.16505	0.794085	0.992411	1.14511	0.573069	0.148394	0.467785	0.658445	0.381292	0.387552	0.642406	0.518038	0.357098	0.573496	0.513602	-0.0388564	-0.0842767	0.711638	1.36344	1.31246	1.05353	1.07055	1.40131	1.86032	2.16935	2.32708	2.59699	2.83679	2.63511	2.10064	1.67271	1.56234	1.81194	2.1608	2.07006	1.65749	1.67853	2.12082	2.31578	2.3754	2.75873	3.03487	2.74035	2.42251	2.56485	2.77931	2.8115
0.878183	0.754161	0.536283	0.385156	0.084379	-0.113939	0.00469392	0.0271383	-0.097314	0.0776094	0.28766	-0.0011205	-0.360474	-0.199858	0.141337	0.122882	-0.177943	-0.368967	-0.238735	0.0598701	0.23481	0.215737	0.0407505	-0.171466	-0.0212748	0.440507	0.291197	-0.648969	-1.13759	-0.689123	-0.361415	-0.616051	-0.779955	-0.693395	-0.755511	-0.937334	-1.15125	-1.49587	-1.63257	-1.25593	-0.903847	-1.00697	-0.9854	-0.407124	0.13211	0.140793	-0.0588947	-0.198609	-0.283571	-0.0276111
-3.5331	-3.38912	-3.47745	-3.39746	-2.42981	-1.54974	-1.6282	-1.96752	-2.1656	-2.3247	-1.90991	-1.01474	-0.58165	-0.402711	0.0895749	0.182315	-0.296768	-0.391696	-0.345775	-0.72109	-0.386506	0.869171	1.06928	0.0652049	0.0182243	0.948674	1.03909	0.496679	0.511435	0.586028	0.126908	-0.0822573	0.348578	0.659804	0.398848	0.0233786	0.0931492	0.481702	0.642298	0.649753	0.94337	1.11365	0.767501	0.763154	1.45052	1.62963	0.962824	0.560919	0.602417	0.504704
-0.882444	-0.879891	-1.0941	-1.35843	-1.28062	-0.874427	-0.937751	-1.60964	-1.75508	-1.1	-0.997059	-1.97315	-2.84066	-2.78568	-2.26666	-2.00942	-2.37938	-3.00698	-2.92558	-2.05353	-1.51082	-1.73845	-2.08371	-2.29136	-2.47214	-2.42197	-2.39058	-2.91354	-3.43677	-3.14603	-2.5915	-2.61232	-2.92673	-2.93772	-2.48632	-1.68918	-1.06426	-0.993061	-0.914451	-0.394956	-0.0788494	-0.304644	-0.5092	-0.538755	-0.486103	0.106657	0.973318	0.92723	0.227593	0.430187
1.0065	0.029222	-0.240626	0.249369	0.403049	0.100362	0.165965	0.899024	1.95894	2.93294	3.36776	3.09589	2.7804	3.15945	3.7558	3.58446	2.94878	2.96312	3.60538	3.87636	3.43674	2.77097	2.34674	2.35527	2.63254	2.76757	2.80135	3.27787	4.23121	4.93793	4.95205	4.66551	4.63267	4.86412	5.0468	5.05888	4.91587	4.64998	4.54795	4.83811	5.1098	5.00262	5.04043	5.67196	6.39007	6.68832	6.61721	6.13277	5.37496	5.07909
-1.96634	-1.39372	-1.45289	-1.65697	-1.41907	-0.931138	-0.88701	-1.50976	-2.14317	-2.10175	-1.67862	-1.63038	-1.97799	-2.15068	-1.92387	-1.54052	-1.31169	-1.39526	-1.6258	-1.61183	-1.20616	-0.712839	-0.566473	-0.814342	-0.951736	-0.61365	-0.237884	-0.343827	-0.621827	-0.580207	-0.387457	-0.44026	-0.862161	-1.53701	-2.04629	-2.05276	-1.94092	-2.22743	-2.65945	-2.76138	-2.55122	-2.22424	-1.97804	-2.04878	-2.24472	-2.07205	-1.60909	-1.40551	-1.61543	-1.86836
0.755546	0.771206	1.02128	1.24468	1.0955	0.665565	0.564462	1.00339	1.44065	1.42806	1.23808	1.43796	2.07508	2.57438	2.6049	2.56922	2.85987	3.28876	3.52276	3.40389	2.96915	2.6597	2.91824	3.39646	3.38967	2.88798	2.48978	2.61289	3.05581	3.15042	2.65845	2.28578	2.56863	2.96339	2.86126	2.51377	2.41805	2.68544	3.08459	3.21307	2.88953	2.36893	1.96037	1.80109	1.85419	1.80086	1.50698	1.41002	1.6555	1.72391
-0.873218	-0.832557	-1.00464	-1.20079	-1.22997	-1.35321	-1.80333	-2.20058	-2.10269	-1.7006	-1.48885	-1.62308	-1.84197	-1.81265	-1.52402	-1.30816	-1.35497	-1.4487	-1.34161	-1.05791	-0.783515	-0.754133	-1.08126	-1.48604	-1.55639	-1.31808	-1.11917	-1.05466	-0.928845	-0.655884	-0.430978	-0.524148	-0.88167	-1.04823	-0.753249	-0.321395	-0.141049	-0.126902	-0.0501689	0.0691556	0.134959	0.120796	-0.0234915	-0.292736	-0.51423	-0.544238	-0.499968	-0.603207	-0.792638	-0.74883
1.76417	1.71472	1.54729	1.27291	1.33976	1.772	1.77906	1.21997	1.00266	1.39839	1.68562	1.5055	1.05766	0.596715	0.559238	1.00071	1.08594	0.53639	0.383292	1.07859	1.71189	1.72047	1.42913	1.07533	0.818407	0.867389	0.900936	0.549763	0.256497	0.495074	0.900297	0.93839	0.618732	0.388809	0.79036	1.80486	2.60262	2.63012	2.41424	2.66396	3.32389	3.87659	3.99451	3.8699	4.02949	4.53693	4.74579	4.319	3.8361	3.8969
1.79736	1.37852	0.960684	0.980762	1.13821	1.07978	1.02891	1.05715	0.811372	0.312514	-0.0398387	-0.158333	-0.127012	0.0770422	0.283892	0.3568	0.575437	0.986856	1.11747	0.89053	0.738736	0.779001	0.952517	1.33868	1.6283	1.44779	1.22006	1.37374	1.46258	1.14811	0.77387	0.559959	0.555376	0.869219	1.05242	0.60904	0.24027	0.75556	1.49435	1.61749	1.55059	1.80495	2.02575	1.91123	1.67218	1.5168	1.54599	1.81468	2.18472	2.50734
4.36124	5.03839	3.85152	2.04498	2.07518	3.82565	4.59378	3.30218	1.61344	1.00898	1.57912	2.60345	2.62892	1.02582	-0.372764	0.237483	1.7071	1.9308	0.929659	0.280777	0.973601	2.3575	2.79342	1.88831	1.29778	2.22621	3.6669	4.06316	3.21752	2.20192	2.04	2.27237	1.49451	-0.272987	-1.55383	-1.75281	-1.34036	-0.65939	-0.258059	-0.508063	-0.435283	0.641932	1.36429	0.509502	-1.08502	-2.05179	-1.87374	-0.995088	-0.818699	-1.91563
-0.403622	-0.557694	-1.19626	-1.27298	-0.717861	0.270585	0.836399	0.0479169	-0.961372	-0.511711	0.458272	0.306	-0.347417	-0.370243	0.213057	1.19748	1.83243	1.0006	-0.272067	0.0636591	1.24007	1.14241	0.0361993	-0.60307	-0.269878	1.00569	2.42414	2.5855	1.82304	1.907	2.99162	3.65899	3.15292	1.90017	1.17596	1.90936	2.90494	2.43644	1.27465	1.13719	1.88899	2.64595	2.98907	2.49207	1.64562	1.77599	2.54007	2.42956	1.66723	1.50168
-0.626594	-0.429308	-0.0447879	0.10502	0.0324227	0.0733288	0.164003	0.112219	0.0594316	0.033328	-0.182974	-0.41343	-0.264023	0.00704658	-0.215743	-0.872686	-1.40921	-1.68188	-1.9062	-2.15628	-2.47099	-2.89655	-3.20846	-3.21447	-3.16708	-3.28748	-3.35256	-3.16459	-2.84689	-2.55927	-2.37348	-2.25892	-2.0859	-1.92981	-2.01247	-2.18427	-2.20096	-2.28615	-2.54513	-2.55149	-2.23084	-2.03758	-1.98068	-1.73867	-1.51089	-1.65459	-2.02152	-2.27594	-2.26744	-2.02106
0.968631	1.4429	1.62429	1.59699	1.66276	1.70824	1.86302	2.14747	2.06927	1.62859	1.49597	1.87314	2.34364	2.53129	2.32735	2.0905	2.39874	3.04846	3.1656	2.57908	2.05919	2.24347	2.98242	3.50993	3.2563	2.66092	2.56058	2.89985	3.00551	2.68379	2.19308	1.7987	1.75116	2.00477	2.08448	1.77366	1.47925	1.61609	2.0695	2.34953	2.12398	1.62744	1.36196	1.38562	1.27057	0.743912	0.0913986	-0.121581	0.208159	0.493364
8.22752	8.19309	8.10653	8.12784	8.18355	8.01825	7.6012	7.27872	7.26177	7.28706	7.10271	6.94066	7.18932	7.78178	8.1896	8.11665	7.92379	8.03355	8.28682	8.32808	8.12171	7.75576	7.31718	7.00255	6.84397	6.62769	6.33649	6.12367	5.93714	5.7026	5.46957	5.14513	4.70131	4.43967	4.41319	4.16	3.47083	2.70472	2.17575	1.85714	1.62078	1.35819	0.991145	0.545324	0.18819	0.0987779	0.197796	0.230242	0.215341	0.303513
1.48972	0.85077	1.31706	2.28765	2.38043	1.27007	0.492348	1.19575	2.29005	2.30214	1.40592	0.616709	0.587924	1.24319	1.55429	0.678528	-0.47751	-0.500366	0.282722	0.533919	-0.0621872	-0.696514	-0.526258	0.417568	1.01091	0.349471	-0.806482	-1.04017	-0.291335	0.282282	-0.0713484	-0.941217	-1.28014	-0.611008	0.254674	0.249814	-0.382265	-0.480365	0.30229	1.10864	1.10651	0.481471	0.213852	0.959795	2.10061	2.3647	1.6447	1.27352	1.98678	2.84648
2.24774	2.34742	2.09509	1.87663	1.87609	1.91876	1.74663	1.37162	1.14913	1.33375	1.65352	1.68504	1.49549	1.44139	1.54798	1.59571	1.52802	1.33257	0.970864	0.70897	0.83471	1.00588	0.784869	0.539296	0.785613	1.21878	1.29336	1.01125	0.678765	0.643216	1.0859	1.53476	1.36093	0.857244	0.72717	0.951051	1.15335	1.22059	1.10676	1.01432	1.36068	1.81511	1.62231	1.10986	1.12527	1.41997	1.33642	1.06	0.900575	0.688957
-0.0364147	0.137798	-0.681591	-1.35872	-1.08368	-0.424318	-0.339619	-0.934092	-1.49983	-1.48271	-1.06453	-0.817337	-1.06459	-1.53332	-1.5488	-0.913976	-0.401214	-0.679607	-1.22787	-1.16461	-0.5297	-0.0761904	-0.334204	-1.01401	-1.13398	-0.275637	0.592003	0.532186	0.0301711	-0.0456348	0.371712	0.947904	1.26151	0.979911	0.615541	1.00878	1.7905	1.92018	1.37444	0.914053	0.998786	1.55412	1.90222	1.34443	0.421623	0.302979	0.86805	1.02112	0.430775	-0.296827
0.0931645	-0.0733117	-0.168895	-0.163939	-0.241083	-0.692964	-1.1412	-0.864375	-0.183394	-0.118992	-0.640178	-0.762545	-0.250302	0.150863	0.0181614	-0.27474	-0.303354	-0.087043	0.143321	0.18812	-0.0560583	-0.378701	-0.32336	0.11879	0.365721	0.20648	0.145436	0.451922	0.768678	0.775648	0.449263	-0.0538763	-0.292596	-0.00699913	0.295999	0.127587	-0.122202	0.0184639	0.319656	0.388684	0.064755	-0.606547	-1.07263	-0.735571	-0.0209132	0.198776	-0.00643645	-0.0245943	0.230492	0.500285
-0.0615262	0.168031	0.163412	0.275963	0.764779	1.26662	1.31631	1.15006	1.26894	1.77296	2.40124	2.66343	2.32439	2.01157	2.38695	2.9613	2.9031	2.33928	1.88344	1.74055	1.74175	1.56024	1.02983	0.561433	0.64904	1.02884	1.03728	0.53962	0.00901637	-0.0741954	0.274128	0.593605	0.554487	0.320108	0.355952	0.998955	1.89341	2.12371	1.6464	1.67425	2.64663	3.42132	3.34586	3.08865	3.10733	3.30916	3.71598	4.0058	3.69498	3.28742
0.94035	1.99208	2.00519	0.945106	0.322793	1.09728	2.36794	2.56625	1.50621	0.613764	1.00309	2.00338	2.16423	1.23191	0.409319	0.786465	1.99447	2.62637	1.98244	1.01453	1.09488	2.16983	2.81297	2.09203	0.81872	0.54313	1.4568	2.05256	1.2433	-0.0633039	-0.262249	0.789367	1.73426	1.5104	0.608642	0.407956	1.38654	2.44339	2.30618	1.16428	0.422087	0.984025	2.10385	2.24444	1.16503	0.403824	1.12256	2.41742	2.65215	1.68451
2.69467	2.45424	2.34508	2.21648	1.93957	1.67169	1.71064	1.88267	1.6523	1.25793	1.39491	1.63843	1.25784	0.969559	1.44789	1.71856	1.22403	0.987586	1.33305	1.33112	0.825603	0.440624	0.253468	0.119712	0.0876129	0.000181236	-0.160569	-0.0872507	0.104397	0.0447599	-0.118233	-0.12545	-0.0631721	0.0121618	0.0375918	-0.134715	-0.246532	-0.012631	0.123806	-0.168777	-0.3001	0.10513	0.493786	0.551536	0.700065	1.06564	1.21505	1.03456	0.883318	0.895026
1.82145	2.23666	2.47035	2.33374	2.15077	1.97939	1.87549	2.11372	2.57152	2.79677	2.74881	2.69571	2.68721	2.6179	2.40955	2.07127	1.8607	2.02418	2.31738	2.34985	2.17967	2.05512	2.05473	2.23311	2.50572	2.52019	2.22346	2.04464	2.08981	1.92868	1.45228	1.14167	1.28016	1.48821	1.29024	0.858855	0.771364	1.07207	1.25557	1.19159	1.17497	1.20715	1.14253	1.09174	1.04011	0.864529	0.845727	1.16568	1.38757	1.31695
-1.26629	-0.950117	-1.29485	-1.8156	-1.87364	-1.35913	-0.709689	-0.562119	-0.990485	-1.24648	-0.782858	-0.149714	-0.229682	-0.870269	-1.0324	-0.337973	0.348486	0.228326	-0.357328	-0.602321	-0.255516	0.305413	0.491691	0.0877574	-0.329471	-0.0409326	0.732431	1.09325	0.716623	0.22419	0.345569	0.9843	1.28192	0.764446	0.0751184	0.114825	0.835723	1.34096	0.97148	0.111825	-0.210337	0.304188	0.780534	0.489643	-0.19195	-0.500396	-0.183022	0.350335	0.362084	-0.277945
-0.175477	-0.156021	-0.0824651	-0.0848353	-0.10387	-0.0491591	0.0130376	0.0929802	0.355521	0.717821	0.849174	0.765374	0.805366	0.983998	1.06736	1.10365	1.24934	1.43867	1.59128	1.7113	1.76531	1.77299	1.77304	1.71293	1.6572	1.70729	1.67208	1.46206	1.40281	1.55555	1.57944	1.50295	1.57506	1.67782	1.75318	1.96759	2.13777	2.0611	2.03834	2.21692	2.34169	2.43621	2.65173	2.81858	2.8863	2.98856	3.00927	2.91294	2.89691	2.85039
-1.17898	-0.995384	-1.09449	-1.11741	-0.756882	-0.264924	-0.0962871	-0.443637	-0.91019	-1.03119	-1.04073	-1.20144	-1.15411	-0.87391	-0.840778	-0.945352	-0.914868	-1.09235	-1.40636	-1.27573	-1.0316	-1.20008	-1.11849	-0.438939	-0.135416	-0.457463	-0.413155	0.105008	0.294812	0.208256	0.335509	0.418687	0.205979	0.110581	0.320333	0.533384	0.728714	1.00394	0.988157	0.506066	0.139091	0.244103	0.406207	0.386891	0.373658	0.276817	0.0364241	0.00629122	0.12314	-0.0654394
3.14988	3.07531	3.78627	4.19648	3.82462	3.46954	3.68451	3.87623	3.66319	3.71006	4.29849	4.61562	4.32104	4.11762	4.20437	3.98363	3.48782	3.37867	3.66051	3.74714	3.53047	3.44856	3.65557	3.85384	4.0409	4.4547	4.57702	3.88397	3.45741	4.2587	4.9137	4.37944	4.11925	4.64686	4.31214	3.3457	3.58338	4.35439	4.14904	3.89358	4.33806	4.3351	3.70739	3.42048	3.44886	3.56778	3.84208	3.67505	3.21063	3.58728
1.66242	1.74232	1.42329	1.29843	1.71199	1.73066	1.16545	1.08928	1.52793	1.72053	1.88976	2.17874	1.99243	1.57487	1.5884	1.69714	1.62881	1.72177	1.75124	1.50003	1.55075	1.89529	1.82778	1.55664	1.68181	1.95236	2.03233	2.05496	2.11216	2.29351	2.57399	2.58083	2.36702	2.3998	2.49733	2.37295	2.4102	2.58358	2.43109	2.33664	2.64412	2.65789	2.27466	2.32465	2.60825	2.32712	1.9367	2.10837	2.26461	1.91927
-4.03611	-3.93448	-4.25661	-4.36927	-3.80143	-3.43198	-3.74635	-4.05001	-4.1098	-4.11677	-3.79503	-3.4787	-3.93326	-4.45962	-4.07366	-3.51705	-3.40011	-3.02949	-2.60891	-2.93106	-3.17869	-2.62161	-2.26763	-2.46629	-2.47162	-2.678	-3.39527	-3.32945	-2.21527	-1.48383	-1.37252	-1.17173	-1.01513	-0.734621	0.101709	0.622557	0.463466	0.841898	1.58021	1.42042	1.3027	2.26264	2.70148	1.92786	1.69203	2.1602	1.94086	1.56439	1.95304	2.11307
4.71605	4.79163	4.81203	4.86547	4.74294	4.40316	4.3497	4.67997	4.88778	4.84788	4.81819	4.87805	5.01353	5.05596	4.78315	4.52896	4.65678	4.75127	4.60463	4.67545	4.77354	4.3833	4.04971	4.24719	4.3229	4.10069	4.23169	4.59109	4.67867	4.68219	4.59648	4.14763	3.82605	3.97165	3.97257	3.76398	3.99297	4.37318	4.24703	3.98743	3.9801	3.85362	3.66711	3.87256	4.09249	3.81041	3.57015	3.94318	4.36084	4.19298
4.13782	3.71505	3.59943	3.75735	3.82566	3.67209	3.41136	3.22117	3.23906	3.33626	3.26735	3.12526	3.14802	3.24718	3.20732	3.03412	2.84914	2.75138	2.78555	2.87925	2.94811	3.03383	3.1846	3.34625	3.47378	3.58834	3.6193	3.35652	2.85189	2.63364	2.92031	3.08883	2.77297	2.57451	2.78967	2.85041	2.64034	2.61866	2.65651	2.47934	2.46257	2.68332	2.64139	2.4862	2.77614	3.28392	3.56448	3.74017	3.81823	3.59132
5.45051	5.78001	5.9074	5.7795	5.77673	6.16598	6.52452	6.41946	6.18991	6.29121	6.5674	6.77495	6.94854	7.02968	7.03275	7.25131	7.57562	7.49635	7.16596	7.19807	7.48975	7.53208	7.33965	7.10453	6.83133	6.71801	6.89395	7.01775	6.92862	6.89951	6.88226	6.60523	6.26946	6.10771	5.91249	5.69116	5.74589	5.87887	5.69511	5.46336	5.61223	5.9158	5.95225	5.74	5.53531	5.506	5.62334	5.6403	5.40015	5.0947
7.50085	7.57044	7.84596	8.18006	8.43996	8.44332	8.26356	8.24939	8.37969	8.32089	8.13043	8.09437	8.17453	8.22535	8.24639	8.16935	7.98741	7.99053	8.31314	8.58908	8.49522	8.20519	8.01323	7.91388	7.74097	7.4481	7.12727	6.86589	6.68039	6.54478	6.34402	5.90561	5.32847	4.98261	4.84612	4.47103	3.93667	3.80434	3.95701	3.85927	3.77488	4.18417	4.68457	4.88793	5.19634	5.69357	5.85776	5.75638	5.88833	6.13792
5.81819	5.473	4.69222	4.47487	4.74096	4.6863	4.20178	3.61592	3.25292	3.50829	4.10212	4.09554	3.49364	3.32345	3.86922	4.31121	3.99575	3.31344	3.35989	4.40109	5.14537	4.70914	4.04588	4.0394	4.19933	4.17077	4.19237	4.08375	3.80481	3.92276	4.33707	4.341	4.06526	4.05539	4.28442	4.69975	5.23524	5.24304	4.60792	4.43444	5.18617	5.77587	5.47124	4.98088	5.10698	5.60949	5.71578	5.19088	4.64393	4.69891
2.97736	2.47242	2.53518	2.85245	2.92806	2.80498	2.65056	2.45855	2.34156	2.29152	1.95519	1.39492	1.23206	1.46354	1.41961	1.1179	1.12112	1.32261	1.34564	1.33438	1.33177	1.11561	0.909457	0.922912	0.819516	0.620742	0.754661	0.943276	0.745084	0.600903	0.863054	1.08817	1.1179	1.29526	1.53636	1.4741	1.1418	0.941569	1.22324	1.66113	1.41801	0.665311	0.580482	1.12942	1.11628	0.584314	0.497581	0.733051	0.775853	0.938881
11.0375	10.6693	10.5825	10.8305	10.8059	10.2735	10.149	10.8782	11.2173	10.5123	9.95182	10.1623	10.4995	10.7702	10.8975	10.4158	9.874	10.1572	10.6169	10.5001	10.4062	10.622	10.6047	10.4664	10.6915	11.0408	10.9808	10.4728	10.1711	10.6379	11.1238	10.7358	10.4394	11.1717	11.6778	11.1035	10.6552	10.8249	10.7857	10.7076	11.1441	11.4401	11.0429	10.5255	10.5619	11.1255	11.3691	10.5404	9.48704	9.52714
4.61111	4.81502	4.51768	4.38862	4.57101	4.90789	5.20815	5.08092	4.65027	4.60378	4.9835	5.23586	5.16228	4.84681	4.61948	5.05338	5.80337	5.68854	4.80481	4.50091	5.04288	5.42376	5.08279	4.39664	4.11512	4.58719	5.13616	4.94796	4.41361	4.39038	4.8681	5.32006	5.43614	5.28937	5.37556	5.9309	6.35209	6.18699	5.78028	5.42104	5.24326	5.56561	6.04062	5.89038	5.53945	5.89229	6.46273	6.37248	5.87752	5.48878
6.99655	6.76025	6.41747	6.56234	7.06993	7.18095	6.9138	7.07631	7.7756	8.39509	8.7005	8.75777	8.63334	8.76242	9.36227	9.70963	9.30289	8.78745	8.7596	8.95452	8.93236	8.43842	7.56145	7.05425	7.39477	7.83204	7.64332	7.23977	7.0567	6.94292	6.95057	7.11638	6.99368	6.6209	6.67982	7.03954	6.83168	6.13374	5.89632	6.32508	6.71197	6.66426	6.49275	6.5306	6.78379	7.13159	7.33232	7.10472	6.63665	6.44618
6.13546	6.05408	6.09854	6.11594	5.99079	5.99398	6.20904	6.24544	5.97511	5.78297	5.80495	5.69713	5.33503	5.06375	5.09459	5.19376	5.15787	5.12632	5.20941	5.27945	5.2908	5.31839	5.30015	5.21705	5.25776	5.42149	5.44014	5.2881	5.19278	5.17053	5.06985	4.88669	4.71027	4.58191	4.50944	4.47255	4.44699	4.43728	4.46846	4.61995	4.92055	5.15999	5.15219	5.07764	5.11888	5.12612	5.02741	4.96847	4.89033	4.65164
8.37485	8.56427	8.67847	8.49079	8.30384	8.21047	8.17246	8.23714	8.17503	7.74702	7.38205	7.52894	7.67061	7.17434	6.46439	6.20909	6.27232	6.32838	6.39204	6.3522	6.12419	6.06962	6.302	6.30554	5.89483	5.57238	5.66848	5.97042	6.09501	5.82602	5.42087	5.40967	5.75336	5.89109	5.76407	5.82149	6.14424	6.46517	6.64213	6.56208	6.23745	6.11665	6.49835	6.87433	6.68043	6.24109	6.16684	6.36713	6.41401	6.29824
[truncated: 465 more columns]

## Sheet: Figure1C-PHC
-504 ms	-500 ms	-496 ms	-492 ms	-488 ms	-484 ms	-480 ms	-476 ms	-472 ms	-469 ms	-465 ms	-461 ms	-457 ms	-453 ms	-449 ms	-445 ms	-441 ms	-437 ms	-433 ms	-429 ms	-426 ms	-422 ms	-418 ms	-414 ms	-410 ms	-406 ms	-402 ms	-398 ms	-394 ms	-390 ms	-386 ms	-383 ms	-379 ms	-375 ms	-371 ms	-367 ms	-363 ms	-359 ms	-355 ms	-351 ms	-347 ms	-343 ms	-339 ms	-336 ms	-332 ms	-328 ms	-324 ms	-320 ms	-316 ms	-312 ms
4.63778	4.95842	5.38812	5.78949	6.03489	6.2024	6.55502	7.18772	7.72175	7.78067	7.61141	7.55442	7.37456	6.92343	6.66555	6.8439	7.06659	7.01618	6.65916	6.00649	5.39301	5.32071	5.65201	5.79414	5.60883	5.38959	5.34534	5.52254	5.73546	5.6667	5.40893	5.34052	5.43017	5.48351	5.64948	5.93139	6.04341	6.07459	6.21172	6.14205	5.74571	5.41773	5.20696	5.01181	5.23163	5.75931	5.67824	5.05306	4.94922	5.34589
2.82246	2.64935	2.12453	1.73328	1.76965	1.61595	0.974631	0.390747	0.254785	0.497571	0.935628	1.2617	1.41673	1.87245	2.72179	3.30299	3.40423	3.58681	3.98633	4.17483	4.13936	4.20193	4.38547	4.65748	5.16183	5.81593	6.29683	6.4758	6.46904	6.38592	6.13447	5.50876	4.71263	4.35348	4.44031	4.36893	4.24611	4.60378	4.9002	4.4232	3.88666	3.94739	3.8227	3.17901	2.90845	3.06615	2.9693	3.1157	4.03163	4.64638
-0.922201	-1.24183	-1.58378	-1.99767	-2.07936	-1.66856	-1.32677	-1.21693	-0.931685	-0.669482	-0.829977	-0.950742	-0.584727	-0.151418	-0.0158536	-0.0467231	-0.252646	-0.673781	-0.992151	-0.96823	-0.722034	-0.422133	-0.194436	-0.166195	-0.328763	-0.553233	-0.704307	-0.661797	-0.452819	-0.312783	-0.430554	-0.784881	-1.26104	-1.71158	-1.96999	-2.01511	-2.04297	-2.18644	-2.24691	-2.00144	-1.69886	-1.74334	-1.96849	-1.89899	-1.55882	-1.30645	-1.2059	-1.18334	-1.32649	-1.59233
2.3988	2.57019	3.07342	3.43926	3.33296	2.99923	2.94631	3.39428	4.07775	4.40218	4.10498	3.77361	4.0309	4.54776	4.6907	4.43323	4.09027	4.08061	4.71253	5.33676	4.97132	4.20383	4.31451	4.82314	4.53359	3.90416	3.95163	4.4586	4.82354	4.87331	4.46853	3.84181	3.68511	4.02243	4.13012	3.70851	3.15935	3.05501	3.58832	4.13616	4.01138	3.69552	4.03181	4.71299	4.95012	4.66711	4.20007	3.92938	4.15891	4.53188
1.47003	1.80909	2.03792	2.09777	2.06042	1.91002	1.82133	1.95043	2.00185	1.75177	1.53648	1.64586	1.92994	2.1962	2.33657	2.32651	2.42053	2.74806	2.95507	2.92505	3.04056	3.30885	3.40114	3.42438	3.48417	3.30665	3.09397	3.35789	3.72899	3.58218	3.34203	3.64311	4.1691	4.37487	4.25936	4.03833	3.96085	4.23594	4.64112	4.76313	4.64132	4.54138	4.44855	4.27992	4.09807	3.88398	3.5821	3.34247	3.27951	3.17108
0.688573	0.561867	0.413983	0.550866	0.863008	1.32376	1.89943	2.20207	2.21148	2.3564	2.61726	2.76409	2.90636	2.96215	2.78152	2.82825	3.34586	3.69343	3.57672	3.48339	3.54254	3.54212	3.60216	3.62258	3.24037	2.82429	2.94133	3.12496	2.76498	2.33525	2.44841	2.872	3.25705	3.61384	3.83228	3.82395	3.89092	4.10026	3.98088	3.47999	3.19812	3.25144	3.13783	2.87231	2.89767	3.05206	2.94151	2.79281	2.82264	2.64147
3.40653	3.36209	3.17432	3.02206	2.83139	2.80514	2.90904	2.68596	2.33731	2.46529	2.6986	2.53298	2.62563	3.25455	3.40956	2.90807	2.72991	2.84893	2.66576	2.60583	2.91505	3.07467	3.29649	3.78209	3.64188	2.93687	2.75696	2.56591	1.67369	1.5638	2.61248	2.69833	1.7301	1.818	2.71086	2.81236	2.52261	2.48526	2.30145	2.32638	2.84686	2.89185	2.34939	2.11371	1.95415	1.51347	1.41534	1.51004	1.137	0.818063
6.80279	7.29106	7.51816	6.70404	5.81183	5.93009	6.34973	6.24798	6.07299	6.08012	6.02364	6.25896	6.89315	7.08672	6.71786	6.68538	6.97011	6.66774	5.77466	5.12206	5.14711	5.62233	5.88677	5.4503	4.84501	4.96303	5.53309	5.63985	5.31501	5.19319	5.36434	5.62887	5.92468	6.00129	5.68066	5.37768	5.45047	5.55193	5.37582	5.23566	5.28205	5.08636	4.55925	4.28515	4.39108	4.19242	3.54016	3.19401	3.331	3.31152
0.496303	1.69522	2.29404	1.42752	0.267501	0.242116	1.11335	1.58423	1.10482	0.369271	0.326894	1.05031	1.51795	0.766232	-0.620786	-0.99144	0.0669375	1.0941	0.913537	0.0876926	-0.233672	0.265246	0.985344	1.07409	0.485757	0.294752	1.04879	1.70015	1.38221	0.704717	0.376282	0.459917	0.971072	1.3764	0.892138	0.470484	1.63508	3.20432	3.03092	1.93229	1.93135	2.76989	3.31353	3.56978	3.62015	3.38655	3.50888	4.24529	4.69945	4.36448
2.29082	2.30408	2.50218	2.42645	2.01783	1.87886	1.9132	1.77708	1.77301	1.79255	1.32394	0.829469	0.945001	1.24418	1.28504	1.22901	1.13922	1.13926	1.42054	1.6178	1.53114	1.61204	1.77374	1.61575	1.63483	2.02233	1.89005	1.34993	1.61876	2.46633	2.61805	2.12903	1.87428	2.04958	2.48843	2.89649	2.75864	2.20292	1.9898	2.17741	2.205	2.06143	2.07445	2.2174	2.41002	2.67004	2.77661	2.58232	2.4307	2.62
0.78784	1.00544	1.16533	1.117	1.35179	1.48376	0.987584	0.587599	0.672659	0.494815	0.0184912	-0.065396	0.107575	0.204268	0.506166	0.858451	0.711572	0.387168	0.42113	0.379721	-0.0929494	-0.362289	-0.0662315	0.271382	0.386076	0.428605	0.309753	0.277981	0.812315	1.21501	0.70583	0.428453	1.21967	1.5159	0.624988	0.264188	0.738712	0.569859	0.10206	0.395695	0.559734	0.065148	8.02483e-05	0.364423	0.289929	0.134379	0.195655	-0.008925	-0.10802	0.339031
-2.35456	-1.94844	-2.48737	-3.1088	-2.37224	-1.66819	-2.28162	-2.68802	-2.47944	-3.11515	-3.8872	-3.41497	-2.76206	-2.65631	-2.36249	-2.31101	-2.74934	-2.41834	-1.75822	-2.27181	-2.81677	-2.17673	-1.8547	-2.24439	-1.64404	-0.385454	-0.0783778	-0.180528	0.269884	0.607727	0.40676	0.217582	0.221806	0.121998	-0.310567	-0.971519	-1.36531	-1.45915	-1.81071	-2.23217	-2.13717	-1.7697	-1.21666	-0.253449	0.134351	-0.573346	-0.672977	0.3081	0.283559	-0.794
1.0574	0.946191	0.90798	0.89908	1.0849	0.97341	0.494019	0.699359	1.48685	1.47558	0.85617	0.785382	0.860623	0.438879	0.215372	0.479321	0.60937	0.690083	1.12463	1.56292	1.72047	1.77965	1.75262	1.73311	1.97508	2.12748	1.67887	1.0042	0.772597	0.938503	1.1115	1.2237	1.35995	1.40994	1.33102	1.48818	2.04031	2.3742	2.19986	2.28513	2.86819	3.03593	2.66862	2.64267	2.84991	2.63524	2.45874	2.80107	3.01223	2.77049
1.0265	1.18085	1.35375	1.5779	1.83371	2.26998	2.74122	2.87041	2.88748	3.17675	3.5118	3.77432	4.09151	4.03642	3.4247	3.02617	3.05067	2.82317	2.52784	2.83367	3.30597	3.4246	3.64938	4.05671	4.09108	4.02275	4.44332	4.95778	5.04689	4.91889	4.75267	4.61208	4.83265	5.20899	4.98809	4.42395	4.51392	5.07381	5.1965	5.16056	5.74914	6.49046	6.4781	6.0164	5.9619	6.33488	6.64607	6.75769	6.6903	6.33971
-4.35719	-3.91236	-3.20866	-2.8386	-2.93427	-2.95024	-2.37651	-1.45466	-0.958697	-1.30304	-2.03148	-2.37135	-2.20665	-2.11241	-2.43449	-2.84665	-2.91402	-2.66772	-2.4899	-2.6214	-2.82854	-2.60788	-1.85088	-1.1441	-1.12235	-1.66236	-2.07776	-2.03504	-1.8809	-2.05566	-2.53758	-2.92526	-2.87312	-2.46075	-2.11243	-1.97503	-1.63861	-0.858044	-0.121559	0.00617179	-0.349868	-0.662276	-0.627946	-0.376502	-0.380785	-0.962292	-1.7172	-1.94478	-1.6822	-1.62466
1.01285	1.27835	1.05655	0.670302	0.212576	0.00984988	0.489329	0.994128	0.609383	-0.116646	-0.0633071	0.701798	1.33608	1.42637	1.22096	1.31698	1.98088	2.6691	2.76308	2.4002	2.11389	2.22781	2.55244	2.36763	1.49724	1.02458	1.55264	2.01563	1.67302	1.21775	1.05079	0.946813	1.18199	1.67644	1.50283	0.799966	0.76832	1.29977	1.2689	0.648678	0.221673	0.284796	0.649917	0.852069	0.533855	0.160824	0.352932	0.709208	0.493198	-0.247001
1.309	1.13834	0.57681	0.162774	0.300289	0.484295	0.25255	0.0967251	0.420256	0.743767	0.662534	0.435904	0.39968	0.65062	1.03181	1.07392	0.600858	0.207763	0.357297	0.640184	0.613889	0.471854	0.466573	0.602854	0.923551	1.29817	1.33072	1.05672	1.00435	1.29064	1.54464	1.62839	1.58858	1.37393	1.16496	1.17084	1.02896	0.454117	0.00503286	0.117841	0.271794	-0.0207482	-0.440922	-0.517433	-0.191654	0.237119	0.347042	0.157098	0.253228	0.879374
-2.64521	-2.17821	-1.45024	-1.27137	-1.75174	-2.11006	-1.72809	-1.0135	-0.814547	-1.27968	-1.72451	-1.51232	-0.813403	-0.410567	-0.705217	-1.13986	-0.953092	-0.221332	0.348114	0.351886	0.010522	-0.107073	0.377095	0.987342	0.766464	-0.18872	-0.614926	-0.0473757	0.527665	0.40398	0.0405437	0.0800212	0.654519	1.39199	1.60204	1.17039	1.01909	1.72974	2.60973	2.95691	2.98694	3.12089	3.55551	4.25372	4.61025	4.1141	3.47344	3.64408	4.1773	4.00926
0.251783	0.433215	0.0627182	-0.0772071	0.47983	1.21307	1.38332	0.985342	0.666674	0.995347	1.79055	2.15418	1.59585	0.874367	0.955273	1.56626	1.67609	1.00926	0.370165	0.596232	1.47834	1.94443	1.49324	0.93102	1.22267	2.22498	2.99006	2.84929	2.09894	1.78748	2.46248	3.29208	3.16007	2.25447	1.75415	2.30531	3.33754	3.74176	3.2323	2.80662	3.23978	3.77401	3.39226	2.45691	1.93835	2.11472	2.73002	3.19398	2.71293	1.57698
2.05945	1.12489	0.974083	2.16667	3.23938	2.86815	1.76088	1.46903	2.25013	2.90896	2.32379	0.853856	0.13602	1.0873	2.5727	2.9094	2.05418	1.36502	1.75258	2.702	2.9528	2.14707	1.48612	2.06994	3.23612	3.55565	2.73568	1.73097	1.57998	2.34292	2.90249	2.33798	1.43238	1.69173	3.06128	3.92213	3.3371	2.2722	2.23141	3.21323	3.79442	3.13743	1.94938	1.42631	1.99967	2.92338	2.95822	2.06998	1.75162	2.71411
0.506285	2.16861	2.90354	3.29475	3.90557	4.50529	4.76421	4.43221	3.6274	3.0568	2.9794	2.82023	2.41493	2.21255	2.18382	1.93348	1.52914	1.23634	0.957463	0.467461	-0.147766	-0.552558	-0.617622	-0.572544	-0.518247	-0.167557	0.647573	1.58153	2.09111	2.04329	1.92485	2.13774	2.28973	1.97071	1.6718	1.83508	1.98151	1.80312	1.76808	2.02101	2.15342	2.18377	2.45509	2.7661	2.59261	2.00252	1.68412	1.96013	2.36459	2.57119
1.93569	2.95323	2.81827	2.08196	1.68336	1.75628	1.65157	1.15457	0.954499	1.37168	1.89654	2.28238	2.54976	2.45033	2.33535	3.0413	4.03165	3.89089	2.9041	2.71843	3.67655	4.52865	4.37574	3.56463	2.94625	2.85787	2.87735	2.5473	2.06129	1.98511	2.53374	3.23512	3.25487	2.34001	1.37827	1.36955	1.97382	2.01023	1.27064	0.734202	1.02923	1.70395	1.91895	1.21164	0.0427984	-0.297201	0.682767	1.63487	1.29204	0.278919
1.60716	0.630772	1.23269	2.74091	3.39395	2.73026	1.75546	1.38837	1.64764	1.89298	1.46245	0.486096	-0.0749965	0.319642	0.968571	0.960637	0.566419	0.871419	2.11585	3.10242	2.69561	1.47102	1.06403	2.00419	3.14933	3.35612	2.74626	2.12669	2.02387	2.4254	2.80837	2.61674	2.21551	2.60894	3.6743	3.98516	3.09022	2.34899	2.70772	3.30776	3.02853	2.00198	1.21577	1.51575	2.71392	3.40828	2.72895	1.78221	1.79575	2.2675
-1.96523	-1.58849	-0.955139	-0.62409	-0.637197	-0.67126	-0.337844	0.53563	1.33333	1.36203	1.05944	1.03253	0.999815	0.944935	1.27283	1.49263	1.23083	1.43697	2.27223	2.32695	1.50366	1.29881	1.81318	1.99744	2.06073	2.57739	2.85268	2.38913	2.0173	2.30364	2.66646	2.62481	2.49755	2.63249	2.83317	2.76335	2.52433	2.51463	2.80321	3.07365	3.1881	3.25181	3.15824	2.75639	2.39457	2.52513	2.86109	2.71985	2.08522	1.57466
-2.58712	-2.07868	-1.26558	-1.15162	-1.84803	-2.32634	-1.97689	-1.47189	-1.65267	-2.364	-2.85878	-2.82718	-2.66084	-2.92896	-3.65524	-4.10699	-3.65208	-2.74271	-2.38065	-2.69592	-2.82508	-2.16016	-1.10582	-0.54694	-0.805835	-1.22592	-0.957356	-0.0998601	0.391965	0.0594168	-0.349513	0.0615414	1.00703	1.45648	1.10556	0.572882	0.415321	0.676515	1.00361	0.888428	0.386988	0.299627	0.915106	1.43529	1.25173	0.689986	0.313463	0.427145	0.879306	0.968887
0.73257	0.900454	0.972826	0.873508	0.689939	0.68739	0.76504	0.674845	0.568652	0.649923	0.750729	0.626833	0.300464	0.0785606	0.237137	0.585635	0.783503	0.984772	1.38688	1.6525	1.58787	1.49322	1.41698	1.21302	1.18185	1.54177	1.89973	1.97177	1.95561	2.01021	2.12868	2.24032	2.14445	1.9149	2.02953	2.45019	2.45495	1.89465	1.43926	1.37142	1.38111	1.40823	1.53995	1.52752	1.31997	1.33176	1.55744	1.4654	1.14065	1.26408
0.402341	0.363132	0.157302	0.125398	0.230017	0.260888	0.0548829	-0.340483	-0.461862	-0.0529523	0.303195	0.124667	-0.0868477	0.154553	0.482736	0.539668	0.545218	0.671147	0.775584	0.772199	0.694774	0.559966	0.388732	0.227028	0.130845	0.105544	0.0733227	0.1002	0.437773	1.01194	1.3349	1.24609	1.11541	1.15027	1.17228	1.06228	0.881996	0.70682	0.629814	0.695831	0.746271	0.54433	0.0800672	-0.317729	-0.258677	0.196532	0.50355	0.369106	0.173349	0.350679
0.91541	0.142555	0.0990721	0.879831	1.28962	0.828133	0.0807379	-0.133181	0.468163	1.1337	0.929399	0.24215	0.207678	0.913549	1.45338	1.2741	0.704077	0.584543	1.36362	2.36247	2.57957	2.10956	1.91355	2.47858	3.29772	3.42658	2.56522	1.66699	1.83235	2.68417	2.88504	2.15127	1.60815	2.06875	2.93658	3.18738	2.7318	2.27755	2.40871	3.18958	4.03638	4.04358	3.28468	3.07978	3.93872	4.53637	3.82776	2.68919	2.53239	3.44904
1.92519	1.38611	1.15697	1.16293	1.1607	0.992566	0.783935	0.977808	1.59064	2.02796	2.08832	2.12259	2.22068	2.32382	2.53881	2.62647	2.26135	1.89266	2.06165	2.36871	2.25734	1.96107	1.94628	2.29754	2.83829	3.18651	2.98989	2.53291	2.53799	3.10314	3.49064	3.22274	2.77704	2.83419	3.33024	3.67755	3.56638	3.24571	3.21418	3.58528	3.74563	3.18521	2.47039	2.44149	2.87908	3.04786	2.86606	2.62711	2.45616	2.55261
1.46368	1.89035	2.18044	2.17253	2.11985	2.1703	2.29435	2.44377	2.52169	2.41704	2.21938	2.24999	2.61181	2.84708	2.56586	2.17961	2.27193	2.6546	2.79181	2.58782	2.27792	2.13226	2.29384	2.49388	2.32657	1.89576	1.60814	1.56038	1.55751	1.38291	1.0551	0.9652	1.24518	1.32192	0.909689	0.593323	0.75361	1.12823	1.55048	1.89181	1.88425	1.81785	2.22867	2.79844	2.92019	2.7288	2.57047	2.53911	2.79666	3.21941
0.971883	0.779966	0.996847	1.33284	1.33235	1.10514	0.960649	0.826516	0.688958	0.739425	0.822464	0.700486	0.636434	0.911182	1.25538	1.2162	0.728767	0.297522	0.531558	1.18234	1.26398	0.5956	0.163879	0.523195	1.06483	1.13206	0.77553	0.42121	0.510557	1.10643	1.58324	1.43593	1.20688	1.5383	1.92883	1.72649	1.34472	1.26388	1.19995	1.06084	1.07315	0.912978	0.423177	0.337309	0.836137	0.997562	0.556766	0.282633	0.494417	0.858756
3.97765	3.2203	2.2717	2.23612	3.0074	3.44896	2.99227	2.33736	2.31825	2.88703	3.44353	3.52686	3.23562	3.31013	4.24837	5.22925	5.03942	4.10621	4.03386	5.10365	6.00031	5.89472	5.1553	4.49555	4.60719	5.53257	5.94336	4.84377	3.58312	3.82785	4.69816	4.41199	3.20189	2.51898	2.8568	3.54261	3.59873	2.68184	1.65729	1.611	2.35201	2.73417	2.14568	1.2048	1.13357	2.20398	3.13427	2.89886	2.23254	2.2838
1.18556	1.54915	1.44116	1.02067	0.947667	1.38703	1.72319	1.44949	0.849067	0.598141	0.911426	1.28624	1.19977	0.842514	0.793648	1.15167	1.45222	1.35112	1.00362	0.786181	0.871478	1.07881	1.04706	0.648831	0.306193	0.590771	1.33837	1.6932	1.31413	0.85815	0.976224	1.50179	1.80839	1.53019	0.973955	0.832464	1.20371	1.36422	0.949237	0.53058	0.621843	1.00683	1.20803	0.957296	0.43308	0.267359	0.727576	1.11608	0.770258	0.107873
2.65582	2.31883	1.85966	1.89568	2.00081	2.07591	2.30372	2.28412	2.06405	2.45276	3.28551	3.58489	3.48944	3.73881	4.05466	3.91417	3.62847	3.45655	3.11524	2.69762	2.65561	2.80183	2.62065	2.33896	2.43959	2.53987	2.03725	1.29267	0.985643	1.09372	1.35823	1.66888	1.68797	1.36693	1.46288	2.33699	3.21224	3.49556	3.5687	3.8894	4.41478	4.80277	4.66217	4.07883	3.70563	3.77442	3.75241	3.33147	2.85518	2.73834
6.19321	6.3568	6.32915	6.10856	5.9673	5.96287	6.04659	6.23681	6.43229	6.48825	6.46215	6.50557	6.64268	6.75367	6.75006	6.78055	7.04569	7.38942	7.5073	7.45812	7.45765	7.45025	7.31671	7.11952	6.95541	6.91398	7.04076	7.15798	7.10774	7.06105	7.12248	7.10511	7.06729	7.29756	7.65999	7.8623	8.08013	8.43625	8.55611	8.34128	8.25265	8.47557	8.75979	8.98842	9.10879	8.97211	8.705	8.59394	8.59484	8.54916
0.268638	0.762886	1.81737	2.06109	1.29551	0.715551	1.24367	2.37743	2.80243	2.04151	1.12093	1.21385	2.10182	2.55412	1.94873	1.0839	1.19861	2.26704	2.94895	2.49178	1.71994	1.73403	2.50104	3.0522	2.63648	1.61296	1.12144	1.67331	2.46019	2.38908	1.4804	0.899129	1.44731	2.29399	2.02808	0.833777	0.319972	1.21831	2.50706	2.80813	1.95226	1.17253	1.59633	2.60463	2.672	1.68199	1.00076	1.46829	2.51567	3.02995
10.1301	10.0487	10.0334	10.1752	10.1962	10.193	10.3917	10.6616	10.8326	10.8765	10.8726	11.0225	11.2599	11.3041	11.3629	11.7248	12.0218	12.0785	12.3015	12.5056	12.1881	11.8489	12.0884	12.4178	12.4252	12.4899	12.7223	12.8501	12.9029	12.9102	12.7654	12.6451	12.664	12.6479	12.6814	12.8758	12.877	12.6125	12.5895	12.8313	12.8138	12.5452	12.4264	12.3895	12.1695	11.9138	11.8733	11.895	11.6649	11.2864
1.86345	1.79803	1.95449	2.00832	1.92867	2.04531	2.36373	2.62456	2.78458	2.97231	3.23484	3.44814	3.46416	3.44339	3.66153	3.89678	3.7264	3.31157	3.07327	3.00567	2.93604	2.87348	2.87657	3.03662	3.3216	3.38812	3.16854	3.13967	3.3883	3.4578	3.41057	3.66882	4.00288	3.99473	3.85687	3.89961	4.04141	4.12215	4.00567	3.70214	3.60283	3.86137	3.94403	3.60106	3.35611	3.47819	3.66215	3.8118	4.00297	4.08948
4.58102	4.63958	4.53217	4.59968	4.72787	4.75083	4.74895	4.75564	4.788	4.83382	4.62728	4.22949	4.36241	5.0634	5.25302	4.76263	4.76837	5.40901	5.564	5.20529	5.25733	5.63715	5.74783	5.78444	6.00781	6.11098	5.96244	5.80109	5.76079	5.84594	5.97707	5.98498	5.86221	5.76671	5.8153	6.05128	6.28081	6.18844	5.94047	5.89602	5.80527	5.43546	5.27728	5.54831	5.76844	5.8469	6.03182	6.05783	5.77042	5.64053
0.264839	0.608318	1.28004	1.69491	1.54368	1.28016	1.24883	1.25811	1.2009	1.18061	1.17868	1.22314	1.40955	1.54004	1.4342	1.38124	1.54199	1.54338	1.30979	1.31263	1.60403	1.76517	1.79119	1.90155	1.96674	1.94813	2.04466	2.13598	2.0487	1.98256	1.97041	1.82534	1.72361	1.8127	1.87565	1.99579	2.36079	2.62244	2.68386	2.95454	3.19932	2.98401	2.83505	3.0951	3.16976	3.01543	3.15	3.34062	3.31919	3.32628
-2.60083	-2.93727	-2.68983	-2.44414	-1.99529	-1.13109	-0.565474	-0.639988	-0.759438	-0.640527	-0.533274	-0.440651	-0.368826	-0.635714	-1.07369	-1.01415	-0.690537	-1.14754	-2.18315	-2.3774	-1.67142	-1.49335	-2.11526	-2.46375	-2.16732	-1.51981	-0.568132	0.214968	0.0988003	-0.459146	-0.35973	0.433346	1.15222	1.4656	1.70623	2.24416	2.64965	1.98879	0.50078	-0.347235	0.00565782	0.764924	1.3548	1.72271	1.79884	1.81037	2.21028	3.02631	3.85447	4.07734
-0.151614	0.127387	0.0166821	-0.277886	-0.314651	-0.0809197	0.168042	0.253062	0.0897097	-0.104677	0.0735896	0.450316	0.345	-0.354562	-1.01878	-1.12422	-0.690664	-0.18886	-0.116267	-0.301028	-0.148831	0.214536	0.130944	-0.311662	-0.479148	-0.280854	0.0134926	0.285203	0.335906	0.14896	0.242922	0.723743	0.837702	0.348129	0.00505735	0.14802	0.349965	0.397781	0.333226	0.130463	0.0708131	0.429977	0.801484	0.798415	0.705088	0.744486	0.864714	1.17526	1.4547	1.24803
0.804654	0.961784	0.447094	-0.14518	0.121929	0.851099	1.03313	0.606022	0.221141	0.309562	0.817676	1.17295	0.820637	0.173516	0.142367	0.700722	0.991265	0.685415	0.414401	0.883595	1.7977	2.05458	1.36326	0.777676	1.02738	1.59349	1.80687	1.53203	0.971793	0.767519	1.42703	2.30901	2.44531	2.04989	1.94085	2.2149	2.42647	2.3289	2.03563	1.88299	2.079	2.4241	2.58401	2.4728	2.30612	2.41503	2.78372	2.87142	2.37294	1.82909
9.67462	9.80723	10.0017	10.3919	10.965	11.4935	11.9036	12.3614	12.8742	13.2305	13.2792	12.957	12.3114	11.6219	11.1281	10.7303	10.2853	9.92332	9.83852	10.0384	10.3886	10.7401	11.0306	11.311	11.6538	12.0619	12.4439	12.7004	12.8999	13.191	13.4869	13.5596	13.4163	13.2196	13.0363	12.9296	12.9626	13.0596	13.2075	13.5435	14.0008	14.3207	14.4772	14.6098	14.6877	14.5941	14.3057	13.8963	13.5502	13.4099
5.93768	6.20835	6.32311	6.36929	6.45572	6.56553	6.74597	6.87209	6.61321	6.12599	5.93353	5.99229	5.97227	5.98001	6.04996	5.99137	6.09063	6.58583	6.9747	7.05811	7.34516	7.85202	8.17187	8.41003	8.64632	8.59111	8.42618	8.52904	8.60974	8.345	8.00267	7.84886	7.84519	7.84628	7.71334	7.653	8.02018	8.54355	8.76982	8.87359	8.95388	8.73216	8.50663	8.71994	8.90245	8.6197	8.30607	8.2296	8.15818	8.09889
10.0811	10.5719	10.1101	9.04878	8.54028	8.94109	9.37325	9.01751	8.21011	7.85903	8.23808	8.78035	8.75413	8.01394	7.30824	7.48974	8.28584	8.67441	8.44521	8.31388	8.70959	9.34442	9.62197	9.24843	8.87786	9.46121	10.5663	10.8077	10.0841	9.58221	9.82093	10.3181	10.5462	10.2248	9.55441	9.34575	9.97914	10.6506	10.4433	9.59911	9.17819	9.64714	10.1558	9.69881	8.74476	8.60902	9.4499	10.1597	9.93418	9.0743
4.31234	4.44536	4.4205	4.23922	4.11615	4.25975	4.48813	4.48952	4.46873	4.76889	5.14854	5.34341	5.61962	6.05236	6.30791	6.34579	6.25518	5.86528	5.33885	5.18437	5.3259	5.22137	4.7829	4.43538	4.57483	5.10285	5.37267	5.06966	4.7871	4.97302	5.24064	5.29832	5.25194	4.99609	4.60795	4.62053	5.03174	5.27456	5.33952	5.57971	5.85942	5.88835	5.66921	5.32015	5.06643	5.04565	4.97095	4.66886	4.49579	4.61987
7.05519	6.96766	7.21193	7.32406	6.64244	6.22039	6.9928	7.78172	7.60668	7.18995	7.0542	6.96389	6.97476	7.21047	7.59378	8.00303	7.98301	7.48309	7.41393	7.86191	7.7468	7.12793	6.85837	6.70246	6.59854	7.19605	7.78168	7.41871	7.213	7.79951	7.81915	7.21972	7.45688	8.16075	8.13773	7.89877	8.0302	8.01156	7.7926	7.73453	7.69021	7.65178	7.64675	7.28556	6.86583	7.13261	7.61727	7.59084	7.55914	7.87972
3.33079	3.2843	3.68117	3.83925	3.52719	3.21223	3.46455	4.0734	4.20496	3.64719	3.11225	3.17676	3.76846	4.43004	4.4762	3.74222	3.29754	4.02031	4.97976	4.91628	4.24	4.00824	4.32196	4.73125	4.88091	4.59293	4.28169	4.62232	5.34715	5.50775	4.94605	4.44254	4.60546	5.14455	5.19416	4.57791	4.33833	5.13159	6.04762	6.13011	5.74711	5.64733	6.00118	6.5606	6.8332	6.53454	6.09721	6.01399	6.14283	6.12322
2.92732	3.63936	4.20583	3.81911	3.12148	3.3486	4.23269	4.37082	3.52169	2.74951	2.67674	3.08222	3.47325	3.27859	2.57894	2.44073	3.2419	3.83499	3.55998	3.29627	3.70695	4.30524	4.51352	4.24821	3.77885	3.6657	4.1337	4.52054	4.11833	3.23729	2.85491	3.38424	4.07605	3.94719	3.20132	2.90375	3.36775	3.92133	3.9532	3.38064	2.65597	2.47217	2.76225	2.60838	1.76802	1.15628	1.43954	2.24008	2.75299	2.582
3.32807	3.2052	2.89331	2.74135	2.91241	3.23267	3.53084	3.64689	3.55731	3.62906	4.07944	4.49022	4.55412	4.6055	4.87098	5.10603	5.23247	5.40404	5.47319	5.23392	5.00157	5.22824	5.73515	6.00221	6.09382	6.48093	6.98895	6.99473	6.61369	6.42835	6.34645	6.04282	5.80598	5.82093	5.7425	5.58849	5.67026	5.75087	5.61058	5.60977	5.78055	5.72261	5.57461	5.54765	5.18403	4.44764	4.16105	4.47085	4.61376	4.45164
9.52463	9.08238	8.61403	8.72142	9.28256	9.5219	9.33095	9.25627	9.34707	9.27705	9.10068	8.98086	8.86471	8.7528	8.64141	8.44103	8.28183	8.31391	8.35747	8.34184	8.46211	8.58641	8.42266	8.19797	8.27137	8.46778	8.44996	8.27087	8.24042	8.52748	8.92424	9.07125	8.99643	9.035	9.19787	9.17804	8.88625	8.52192	8.28973	8.24752	8.29485	8.31619	8.2681	8.06826	7.71751	7.44704	7.33302	7.18133	7.06676	7.19862
1.05349	1.15603	1.23031	1.56746	2.03061	2.08411	2.00758	2.32891	2.745	2.9718	3.1642	3.05935	2.56189	2.50825	3.22845	3.89669	4.14654	4.34737	4.42446	4.27671	4.43445	5.06364	5.63548	5.96549	6.32253	6.80005	7.33973	7.80657	8.00865	8.07395	8.20551	8.10597	7.54929	6.90639	6.3691	5.72714	5.10675	4.73194	4.45094	4.34966	4.69958	5.09816	5.05062	4.84401	4.76049	4.62543	4.48115	4.33124	3.84307	3.23945
-0.41796	0.0449534	0.290477	0.362772	0.106291	0.0802332	0.646903	1.01404	0.824535	0.749335	0.977623	1.31945	1.9922	2.76227	3.1336	3.57719	4.44487	4.95472	4.87556	5.01008	5.5028	5.83149	5.81501	5.47822	5.17499	5.42251	5.68063	5.1767	4.73277	5.18951	5.6424	5.41978	5.13855	4.92966	4.47771	4.17951	4.28012	4.50906	4.92671	5.36674	5.27015	4.95731	4.95549	4.68085	3.8609	3.34169	3.28511	3.02068	2.64843	2.67001
-0.85836	-0.681155	-0.539083	-0.562991	-0.750438	-0.841993	-0.854621	-0.995641	-1.14923	-1.22209	-1.34748	-1.36862	-1.11005	-0.892544	-0.87598	-0.795304	-0.753705	-1.023	-1.3011	-1.27656	-1.15001	-1.04592	-0.874889	-0.681495	-0.466323	-0.208822	-0.089334	-0.10227	-0.034914	0.0186932	-0.0105254	0.148058	0.452573	0.657899	0.980095	1.41826	1.4171	1.08207	1.06452	1.18349	1.02112	1.00229	1.34944	1.46826	1.14119	0.727647	0.284564	-0.273099	-0.784098	-1.15506
2.41056	2.67025	2.79886	2.77165	2.66666	2.49275	2.50751	2.88832	3.16439	2.88581	2.54856	2.87075	3.54667	3.72954	3.39681	3.25655	3.55275	3.85459	3.84874	3.62677	3.41825	3.47547	3.794	3.83742	3.22625	2.53932	2.62084	3.38875	3.99216	3.88849	3.45304	3.48339	4.00292	4.18163	3.87006	3.90543	4.4045	4.56341	4.3279	4.30487	4.43306	4.41483	4.45639	4.56337	4.4226	4.18294	4.17476	4.33718	4.52454	4.58052
3.05754	3.22835	3.3191	3.42048	3.61002	3.90867	4.28925	4.61961	4.7205	4.60501	4.50573	4.5223	4.50748	4.41021	4.30962	4.14877	3.95657	4.00143	4.24161	4.30167	4.23492	4.36055	4.50955	4.44152	4.41921	4.59564	4.71682	4.73425	4.78407	4.77688	4.67767	4.62605	4.62648	4.74105	5.12555	5.45428	5.24063	4.79046	4.74529	4.98829	4.98161	4.68666	4.4311	4.27955	4.01504	3.64668	3.54858	3.80545	3.89688	3.56688
3.34406	3.20287	3.05728	3.03279	2.95682	2.49427	2.02128	2.11768	2.396	2.21891	1.94085	2.11991	2.38481	2.23569	2.04914	2.33694	2.8033	2.88993	2.66413	2.59415	2.8128	3.05174	3.1699	3.33995	3.60575	3.70419	3.60845	3.66059	3.85058	3.79436	3.62956	3.85168	4.26885	4.2903	3.95776	3.66073	3.41937	3.18031	3.08708	3.11452	3.09531	3.04565	2.98815	2.78247	2.44347	2.26773	2.41419	2.59089	2.43647	2.10323
5.96835	5.86719	5.02764	4.60659	4.67659	4.93223	5.56964	6.0281	5.36506	4.48877	4.93113	5.78279	5.31617	4.25588	4.11443	4.48446	4.49168	4.36306	4.30378	4.1346	4.00409	3.97587	3.8436	3.75229	3.84403	3.83477	3.69155	3.66411	3.5835	3.23862	3.0177	3.31812	3.73824	3.49885	2.73849	2.61945	3.42737	3.87786	3.37995	2.91822	2.88122	2.66058	2.33626	2.11302	1.36069	0.226609	-0.0461926	0.64879	1.23328	1.45296
7.76151	7.81318	7.96931	7.78554	7.54488	7.66701	7.74521	7.36848	6.87575	6.6932	6.73004	6.67496	6.59332	6.85088	7.24814	7.10199	6.54127	6.37042	6.64529	6.87516	6.96675	6.85912	6.47011	6.25375	6.43467	6.45885	6.18591	6.19597	6.64759	7.1111	7.06734	6.26475	5.41422	5.48084	5.83062	5.34814	4.73159	4.78919	4.55753	3.71218	3.52088	3.96557	3.84382	3.5152	3.79902	3.91724	3.40176	3.24842	3.61811	3.55517
-0.363495	-0.67015	-0.761243	-0.778614	-0.673926	-0.548507	-0.702308	-0.879308	-0.702983	-0.532837	-0.660393	-0.56548	0.0270502	0.437713	0.123403	-0.442775	-0.549254	-0.214914	0.142638	0.409294	0.582641	0.525162	0.423996	0.749288	1.43902	1.87792	1.75275	1.41457	1.45648	1.96718	2.30751	2.19473	2.40498	3.3096	3.93483	3.70748	3.40513	3.5255	3.67701	3.69538	3.63385	3.37752	3.24537	3.50857	3.38491	2.41023	1.7466	2.26506	3.04654	3.14354
2.22177	2.05697	1.80914	1.39611	1.05541	1.08587	1.34249	1.64755	1.95262	2.11317	2.15103	2.15978	1.93619	1.44785	1.06708	1.01039	1.28092	1.71069	1.77635	1.44717	1.57578	2.28528	2.56863	2.20146	2.01804	2.29466	2.54232	2.39127	2.00527	2.03305	2.62378	2.81855	2.23304	1.92077	2.26593	2.40109	2.2555	2.44828	2.67614	2.48445	2.31647	2.58845	3.1513	3.69071	3.85962	3.72498	3.80636	3.98684	3.71595	3.34621
1.46686	1.13609	0.514743	0.273831	0.171335	0.0479058	0.356225	0.848932	0.836377	0.666134	0.913131	1.11409	0.848085	0.529498	0.374062	0.135671	-0.154273	-0.321166	-0.426357	-0.54668	-0.72551	-0.989724	-1.12593	-0.917442	-0.531031	-0.269629	-0.294839	-0.633642	-1.02222	-1.08657	-0.951162	-1.06963	-1.43592	-1.60482	-1.37415	-0.989173	-0.73598	-0.540082	-0.16444	0.220972	0.230825	0.0531174	0.179231	0.40183	0.131315	-0.464836	-0.743787	-0.743981	-0.937781	-1.09714
-2.46013	-2.33733	-2.83409	-3.268	-2.51235	-1.41303	-1.1909	-1.60455	-2.17276	-2.59418	-2.32437	-1.73176	-1.6789	-1.54528	-0.677721	-0.292297	-0.972624	-1.42003	-1.30771	-1.25407	-0.550985	0.915427	1.31002	0.449311	0.347557	1.14365	1.38366	1.26189	1.45364	1.31747	0.656213	0.292362	0.42972	0.585417	0.302836	-0.557691	-1.22226	-0.89141	-0.244771	-0.0106701	0.281719	0.477361	-0.0468934	-0.335377	0.27208	0.363573	-0.465572	-0.785867	-0.677021	-1.12768
-0.657289	-0.989466	-1.29513	-1.38173	-0.872145	-0.245755	-0.437032	-1.21889	-1.50847	-1.12351	-0.875507	-1.22394	-1.72667	-1.68456	-1.12067	-0.866383	-1.29907	-1.73402	-1.68073	-1.56027	-1.74904	-2.15333	-2.61997	-2.79732	-2.36423	-1.82033	-1.8188	-1.98529	-1.69917	-1.16074	-0.719533	-0.360454	-0.174371	-0.120677	0.279905	1.06525	1.56232	1.50961	1.34937	1.34831	1.37611	1.28203	0.990894	0.697443	0.881389	1.54283	1.96913	1.80728	1.57322	1.76242
0.0436845	-0.711262	-0.900573	-0.490443	-0.277808	-0.45607	-0.428543	0.176048	1.20519	2.33203	3.11196	3.30979	3.47803	4.17357	4.6974	4.18695	3.39283	3.47968	4.07585	4.19827	3.77185	3.2238	2.89829	2.97453	3.1084	2.89086	2.79339	3.4845	4.6768	5.61463	5.93267	5.71531	5.40959	5.4169	5.54831	5.40234	4.94832	4.42208	4.19976	4.47453	4.75425	4.62083	4.60856	5.10725	5.59008	5.82513	6.04933	5.92634	5.32935	5.14286
-2.3197	-1.67614	-1.74052	-2.13241	-2.19957	-1.87126	-1.676	-2.0667	-2.7199	-2.84653	-2.35127	-1.95012	-2.01415	-2.13235	-1.80239	-1.00833	-0.301996	-0.305889	-0.860751	-1.20817	-1.16977	-1.25196	-1.6473	-2.02262	-2.08531	-1.87981	-1.77541	-2.07596	-2.50986	-2.58863	-2.32733	-2.0875	-2.13793	-2.53355	-2.85895	-2.54162	-1.88913	-1.79007	-2.24406	-2.47806	-2.24082	-1.87415	-1.70873	-1.92218	-2.27893	-2.1945	-1.64842	-1.3332	-1.60958	-2.10963
-0.117289	-0.0122398	0.448483	0.939004	0.937298	0.456904	0.258035	0.658016	1.07396	1.02741	0.808159	1.06088	1.92503	2.65114	2.52142	1.98004	2.01024	2.69959	3.25134	3.07628	2.4003	1.99594	2.29626	2.81411	2.81584	2.31499	1.9663	2.27539	3.05066	3.4762	3.0728	2.5182	2.76161	3.60175	4.058	3.80831	3.44774	3.52826	3.87754	3.92201	3.44416	2.7804	2.37307	2.35676	2.45218	2.2688	1.90465	1.85248	2.14363	2.29415
-1.24006	-1.29694	-1.37553	-1.17567	-0.800956	-0.687001	-0.973798	-1.16094	-0.757293	-0.119546	0.0023588	-0.366725	-0.515683	-0.16848	0.252194	0.316177	0.00278385	-0.368429	-0.422657	-0.176369	-0.0861739	-0.412354	-0.827779	-0.891586	-0.60664	-0.320089	-0.286118	-0.424448	-0.391853	0.0357348	0.536772	0.533885	0.147718	0.221666	1.00087	1.69711	1.79318	1.69141	1.81597	2.1457	2.5057	2.53136	2.00362	1.53247	1.78779	2.29004	2.23632	1.7722	1.40049	1.20847
1.8316	1.93988	1.37384	1.01129	1.57298	2.39776	2.37331	1.74272	1.55846	1.96064	2.32982	2.27627	1.70086	0.982026	1.01378	1.80252	2.01168	1.12524	0.432767	0.870534	1.68373	1.82005	1.20362	0.548348	0.655286	1.50886	2.10085	1.81705	1.3557	1.54373	2.1369	2.38304	2.04171	1.58128	1.71294	2.5906	3.46279	3.55263	3.12387	3.10568	3.77874	4.40453	4.28001	3.73001	3.64782	4.22164	4.66295	4.31843	3.58472	3.36914
1.72221	1.69822	1.58693	1.72253	1.92932	1.89156	1.90403	2.0771	1.90769	1.39411	1.08741	0.953218	0.677699	0.486323	0.557431	0.697742	0.966382	1.42203	1.6582	1.5342	1.47583	1.72068	2.22841	2.93076	3.43729	3.4347	3.35653	3.56706	3.65467	3.39877	3.18184	3.13002	3.10161	3.11615	2.98462	2.54113	2.32144	2.70409	3.06107	2.92482	2.76042	2.87364	2.95085	2.81243	2.51849	2.15099	2.04589	2.44622	2.9132	2.94922
0.0703614	0.500147	0.0864607	-0.627374	-0.480099	0.516886	0.883121	0.0330498	-0.805681	-0.644811	0.148414	0.727496	0.465355	-0.445884	-0.834411	-0.153839	0.566006	0.411781	-0.192295	-0.413185	0.0986143	0.940144	1.1732	0.679985	0.591775	1.40533	2.19222	2.19506	1.5872	0.910618	0.748168	1.03192	0.838433	0.0270158	-0.256919	0.393526	1.08546	1.27643	1.12278	0.806814	0.691684	0.989451	1.0547	0.281904	-0.793577	-1.24295	-0.900525	-0.417961	-0.539462	-1.10342
-1.27671	-1.8317	-2.95487	-3.23218	-2.20277	-0.369929	0.625131	-0.132914	-1.0192	-0.469587	0.394684	0.0102189	-1.32367	-2.44387	-2.31433	-0.806653	0.244948	-0.70406	-1.90286	-1.11513	0.422264	0.43191	-0.765903	-1.50147	-0.845621	1.17292	3.28427	3.90982	3.3688	3.28356	3.95903	4.17337	2.96722	0.910058	-0.144005	0.627555	1.49148	0.796073	-0.455655	-0.595232	0.422381	1.67771	2.05113	1.00548	-0.0652655	0.566718	2.03243	2.34802	1.56553	1.1486
1.2477	1.73692	0.856255	0.0330402	0.428189	1.87793	3.03405	2.553	1.11672	0.91925	2.37844	3.52121	3.12253	2.22087	2.21109	3.00927	3.36502	2.45612	0.918457	-0.000901065	0.000187286	0.161989	-0.260994	-1.15634	-1.51044	-0.494418	1.20969	1.97915	1.33223	0.599206	1.27847	3.11216	4.22468	3.5118	2.19798	2.04719	2.91102	3.30092	2.65499	2.00493	2.51239	3.7365	4.09626	3.27152	2.64125	3.0348	3.93296	4.59566	4.29523	2.80539
0.923462	1.45344	0.101605	-0.872839	-0.189444	0.564398	0.147491	-0.567855	-1.16571	-1.51584	-0.242335	1.99345	1.97087	-0.212365	-1.1861	-0.389529	0.434241	0.900723	0.846786	0.135282	0.0299608	0.626423	0.280943	-0.56623	-0.295203	0.460691	0.76078	0.907965	0.576426	-0.0866455	0.384455	1.5732	1.77077	1.54482	1.76259	1.52581	1.14256	1.87564	2.82871	3.00227	3.40503	4.27599	4.46598	3.74188	2.57507	1.58213	1.61131	2.00107	1.23715	0.281103
-1.18153	-1.62075	-1.74175	-1.35615	-1.12729	-1.41932	-1.48361	-0.993289	-0.869076	-1.38477	-1.56937	-1.26234	-1.18027	-1.03901	-0.359729	-0.00350417	-0.475155	-0.709562	-0.161436	0.328033	0.329505	0.256235	0.316302	0.50639	0.820623	0.972983	0.783736	0.560601	0.566393	0.725406	0.951356	1.24375	1.54695	1.66217	1.3976	1.03036	1.13756	1.6782	2.03961	1.95637	1.57623	1.17671	1.21639	1.71154	1.88928	1.4476	1.10353	1.25537	1.48929	1.46722
-0.366868	-0.505571	-0.672748	-0.848799	-1.18676	-1.57015	-1.78641	-1.77115	-1.53457	-1.30304	-1.4339	-1.74995	-1.61361	-0.974086	-0.498631	-0.564689	-0.946693	-1.333	-1.52188	-1.50927	-1.62408	-1.9724	-2.01033	-1.45496	-0.960153	-1.06875	-1.35209	-1.24335	-0.872378	-0.687114	-0.868299	-1.23384	-1.4864	-1.59547	-1.74366	-1.88712	-1.89464	-1.91792	-1.98086	-1.76465	-1.37041	-1.37276	-1.71874	-1.67635	-1.07632	-0.568948	-0.585721	-0.812643	-0.745928	-0.375884
0.521707	1.37253	1.87648	1.59829	1.06688	1.001	1.65434	2.31458	2.01387	1.02831	0.649458	1.38828	2.34817	2.43955	1.7325	1.31339	1.70542	2.11658	1.78495	1.07278	0.672971	0.809182	1.33731	1.71291	1.38816	0.814549	0.979897	1.79283	2.19099	1.74049	1.13112	1.20207	1.87776	2.20555	1.67663	1.00211	1.00955	1.56029	2.00838	1.92237	1.40899	1.19926	1.72296	2.1925	1.71038	0.65278	-0.0242899	0.0671207	0.59809	0.72493
3.47907	3.33572	3.42619	3.64691	3.73861	3.59746	3.31484	3.18174	3.46704	3.9189	4.01086	3.8085	3.80454	3.9931	4.01395	3.92114	3.98896	4.18891	4.42314	4.74185	5.05636	5.21417	5.38119	5.75726	6.03293	5.725	4.91627	4.11699	3.54382	3.06944	2.70762	2.57537	2.53985	2.41814	2.30404	2.31952	2.39768	2.52609	2.75249	2.93975	2.96016	2.90024	2.7714	2.50663	2.30629	2.31206	2.19679	1.82627	1.70647	2.03664
0.646257	-0.00939812	0.111064	0.788	1.23501	0.845143	0.325125	0.843932	2.01332	2.44709	1.91035	1.4043	1.65812	2.30313	2.30202	1.35487	0.558886	0.829534	1.53675	1.68017	1.21448	0.661917	0.585715	1.22758	1.86167	1.52207	0.651193	0.527851	1.25426	1.80307	1.5878	0.966561	0.718428	1.29722	2.15981	2.27861	1.62365	1.21773	1.5555	2.02522	1.97072	1.48879	1.23546	1.80114	2.9203	3.44755	2.87796	2.33707	2.93271	3.97365
1.8806	1.87326	1.82768	2.00041	2.26852	2.4772	2.51499	2.34685	2.20193	2.30412	2.55086	2.69792	2.59999	2.34632	2.24005	2.33518	2.30326	2.08351	2.00588	2.1519	2.3163	2.3828	2.28797	2.10687	2.14659	2.41955	2.51676	2.34072	2.24421	2.39104	2.57164	2.52306	2.24422	2.07365	2.2161	2.39179	2.36248	2.21976	1.96245	1.64937	1.64121	1.86795	1.78062	1.45927	1.45347	1.68508	1.79876	1.88057	1.97758	1.92649
1.07844	1.27473	0.302109	-0.423917	0.0378096	0.925211	1.04795	0.326374	-0.362007	-0.375806	0.0534889	0.242538	-0.150235	-0.729869	-0.747463	-0.0799473	0.407575	0.0173765	-0.649945	-0.530616	0.315313	0.794296	0.264504	-0.620771	-0.650199	0.414027	1.42297	1.38082	0.773397	0.669556	1.24673	1.87747	2.00227	1.59503	1.24247	1.55866	2.24443	2.37095	1.74151	1.18302	1.3693	1.93374	1.91409	0.962374	-0.0883586	-0.204364	0.483612	0.867628	0.324903	-0.529056
1.08938	0.902057	0.83376	1.02763	1.24014	0.963736	0.530688	0.725643	1.23445	1.18026	0.757757	0.764911	1.2425	1.65137	1.67678	1.41109	1.22605	1.40776	1.74197	1.75178	1.32644	0.872428	0.84693	1.18521	1.37351	1.18228	0.888118	0.720355	0.646831	0.517203	0.0638681	-0.645966	-0.894044	-0.397564	0.028569	-0.118019	-0.281817	-0.166395	-0.121408	-0.161374	-0.174827	-0.41889	-0.709465	-0.430807	0.231818	0.576771	0.576951	0.529487	0.408985	0.279588
1.89782	1.93162	1.75317	1.70462	1.98309	2.27581	2.26797	2.21076	2.43797	2.95443	3.55537	3.79145	3.46292	3.26303	3.76898	4.33682	4.24452	3.81629	3.53032	3.32818	3.06009	2.60041	1.92908	1.49017	1.64564	1.95886	1.79739	1.15699	0.532313	0.422238	0.85865	1.30297	1.3317	1.16206	1.29199	1.95479	2.72384	2.75237	2.13331	2.14652	3.15369	3.93608	3.89205	3.70371	3.75302	3.9598	4.35147	4.46962	3.81758	3.0914
1.16013	2.37363	2.47213	1.22805	0.245346	0.928596	2.47525	2.84767	1.65445	0.631781	1.09739	2.32117	2.69935	1.7139	0.554518	0.769028	2.17737	2.92927	2.07584	0.894559	1.02415	2.32821	3.20343	2.55274	1.16319	0.843537	2.02552	3.04692	2.41661	0.855669	0.252825	1.17403	2.19311	1.75665	0.25252	-0.450169	0.477288	1.71977	1.63796	0.392259	-0.3567	0.393404	1.66349	1.74184	0.534808	-0.246642	0.542313	1.9205	2.12883	0.902135
0.638344	0.528635	0.814752	0.926695	0.594278	0.51142	1.11936	1.66471	1.30446	0.528869	0.266225	0.241613	-0.154031	-0.451699	-0.301206	-0.428898	-1.0653	-1.50033	-1.66126	-1.95533	-2.07241	-1.71117	-1.2884	-1.07218	-0.976835	-0.989245	-0.851442	-0.388702	-0.204137	-0.59175	-0.68172	0.0314711	0.855774	1.22621	1.19117	0.828142	0.51024	0.786293	1.33884	1.40879	1.14217	1.12931	1.29722	1.37943	1.49136	1.54774	1.20129	0.64729	0.445092	0.58744
6.11788	6.19676	6.22019	6.27189	6.33581	6.32754	6.33967	6.41167	6.50951	6.70882	6.87239	6.75241	6.63558	6.84134	6.9453	6.66061	6.50052	6.68264	6.75077	6.594	6.49401	6.50195	6.65413	6.98118	7.14243	6.9965	6.9575	7.13791	7.23507	7.32653	7.54868	7.60271	7.52527	7.7634	8.09598	7.97424	7.71084	7.87456	8.21858	8.32496	8.31599	8.30408	8.16699	8.00788	8.01954	8.13379	8.2432	8.2902	8.1272	7.83124
1.17877	1.39008	0.838166	0.279763	0.38406	1.06422	1.44378	0.933062	0.193666	0.260293	1.03811	1.48061	1.02143	0.270576	0.262515	1.16857	2.0303	1.9944	1.44853	1.46033	2.3098	3.11475	3.01219	2.29911	2.00545	2.51745	3.10584	2.87252	1.88641	1.17206	1.46244	2.23187	2.43673	1.9391	1.55947	1.92988	2.75994	3.15027	2.65312	1.9936	2.17329	2.99659	3.37413	2.85733	2.08022	1.94877	2.64967	3.24116	2.7618	1.81869
8.17274	8.29821	9.09829	9.98291	10.2552	10.1305	10.2247	10.6833	11.1413	11.1996	10.9049	10.7952	11.2398	11.8428	11.9073	11.3989	10.9935	11.1569	11.6031	11.7895	11.6308	11.532	11.832	12.3643	12.6538	12.5144	12.2546	12.2423	12.4707	12.6375	12.5632	12.4384	12.5064	12.6171	12.481	12.1444	11.7604	11.3925	11.3375	11.7194	11.8101	11.0489	10.2269	10.2125	10.4578	10.0993	9.36008	8.92978	8.98747	9.17548
0.151838	0.0931106	0.0785378	0.0752848	0.102815	0.214367	0.411461	0.575623	0.679598	0.808648	0.93328	1.08362	1.44564	1.91901	2.17081	2.19668	2.19331	2.17118	2.09068	1.95302	1.82072	1.93048	2.28454	2.49236	2.58017	2.92598	3.23652	3.07042	2.81592	2.78882	2.67132	2.50535	2.55237	2.52416	2.34416	2.37605	2.40258	2.08714	1.83085	1.85748	1.94467	2.32029	3.05807	3.49628	3.47133	3.46817	3.50158	3.50895	3.70803	3.72661
1.45427	1.33016	2.12582	2.75151	2.59004	2.34227	2.54884	2.81492	2.79258	2.74409	2.87721	2.90874	2.67051	2.58383	2.90613	3.08449	2.71023	2.37454	2.64157	3.10458	3.29031	3.41479	3.65745	3.88058	4.29277	5.03249	5.33949	4.78273	4.4684	5.08136	5.3686	4.65035	4.2296	4.48864	4.11799	3.23272	3.16462	3.45969	3.06832	2.77422	3.30257	3.74824	3.56092	3.29524	3.34889	3.76656	4.18329	3.92381	3.41241	3.60376
-0.247537	0.00604072	0.0231993	0.347034	1.08847	1.20742	0.691521	0.817253	1.50353	1.62949	1.48572	1.85333	2.24659	2.22374	2.26356	2.47953	2.52547	2.45699	2.36269	2.13943	1.96571	1.99281	2.03776	2.06149	2.19109	2.43656	2.77692	2.97234	2.7315	2.50284	2.80631	3.02984	2.69076	2.64831	3.32171	3.80629	3.83215	4.07616	4.42711	4.27098	3.77712	3.43034	3.44242	3.87074	4.23954	3.9551	3.56258	3.86049	4.23265	3.92831
-4.12436	-4.4903	-4.78554	-4.44269	-3.77711	-3.56633	-3.50901	-2.9148	-2.22178	-2.05962	-2.12277	-2.14617	-2.21137	-1.94633	-1.39969	-1.58245	-2.44303	-2.64382	-2.22186	-2.35954	-2.87402	-2.92603	-2.48458	-1.35682	0.274447	0.678128	-0.547998	-0.96156	0.428469	1.55243	1.30647	0.527922	-0.276277	-0.569018	0.199893	0.950406	0.874808	1.30323	2.5439	2.97563	2.74056	3.13699	3.37592	2.73522	2.57848	3.12015	2.85014	1.95341	1.69651	1.78572
1.48682	1.26347	1.20465	1.60358	2.00295	1.93514	1.8292	2.08455	2.36942	2.36687	2.10772	1.77202	1.68764	1.80584	1.59566	1.15985	1.1443	1.44488	1.68527	2.04797	2.28792	1.84042	1.31072	1.49931	1.78799	1.54763	1.29345	1.32328	1.39286	1.63214	2.05311	2.24721	2.25269	2.27348	2.08635	1.83405	1.99046	2.28599	2.2662	2.16261	2.0674	1.71409	1.39835	1.49282	1.58121	1.35494	1.25069	1.45205	1.51404	1.26644
1.87136	1.56095	1.67175	1.96589	1.96941	1.94269	2.16456	2.3556	2.32767	2.14505	1.84679	1.66358	1.82439	2.09244	2.22105	2.36022	2.57527	2.71821	2.77853	2.78069	2.72468	2.78759	3.02973	3.17492	3.12406	3.11112	3.14041	2.9595	2.6567	2.63278	2.89703	2.99908	2.84538	2.8793	3.19131	3.36042	3.32127	3.32371	3.28306	3.16746	3.21594	3.19603	2.76969	2.44516	2.64523	2.81798	2.70559	2.80378	3.01489	2.85056
8.1729	7.92696	7.78302	8.02009	8.39244	8.66013	8.79885	8.99039	9.54188	10.3712	10.922	11.0478	11.2974	11.9979	12.801	13.2128	13.0227	12.4545	12.1087	12.2552	12.3467	11.8598	11.1708	10.9773	11.3705	11.9005	12.1306	12.0064	11.9067	12.1172	12.2898	11.9791	11.5244	11.6205	12.2336	12.7045	12.6811	12.3801	12.2438	12.6187	13.3328	13.6368	13.1753	12.6902	12.986	13.7061	13.9718	13.6794	13.416	13.5568
7.03006	6.63711	6.36994	6.05967	5.70322	5.36041	5.20287	5.51307	6.12706	6.65202	7.22326	7.98047	8.48054	8.55995	8.56531	8.39584	7.84711	7.4955	7.73996	7.97525	7.80187	7.68432	7.87954	8.08119	8.16214	8.25574	8.38096	8.48742	8.54327	8.54941	8.6015	8.69366	8.64548	8.4734	8.35454	8.19795	7.89259	7.69518	7.78594	7.96891	8.12353	8.30743	8.45118	8.52964	8.71192	9.00311	9.20253	9.26443	9.28124	9.28431
7.23955	7.29424	6.83381	6.47146	6.64702	7.02911	7.01057	6.5092	6.09651	6.27127	6.74864	6.81267	6.3748	6.1747	6.65842	7.20316	7.06832	6.6281	6.74563	7.31333	7.48085	7.01955	6.46505	6.2405	6.39091	6.71919	6.75489	6.25145	5.81923	6.19135	7.01447	7.38155	7.24426	7.29059	7.81493	8.48704	8.82897	8.60097	8.15612	8.18338	8.6485	8.71119	8.11514	7.65762	7.92768	8.52712	8.75873	8.46972	8.13749	8.2426
2.61046	2.48331	2.71755	3.12542	3.31788	3.35431	3.6064	3.93359	4.02912	3.98405	3.79149	3.44043	3.47338	4.08927	4.49876	4.25667	3.9232	3.90325	3.96685	3.86074	3.57095	3.35678	3.56478	4.03886	4.28481	4.25131	4.18843	4.1332	4.04317	3.86548	3.54076	3.28635	3.26305	3.18956	3.03906	3.14933	3.27677	3.05767	2.96846	3.25026	3.24657	2.90851	2.96173	3.34103	3.48175	3.45147	3.34771	2.95953	2.55501	2.51691
7.59693	7.16624	7.03039	7.33329	7.31601	6.52796	6.17952	7.0488	7.62733	6.93113	6.25023	6.37656	6.70473	7.08726	7.39197	7.04005	6.61091	6.98451	7.40644	7.23191	7.23863	7.56901	7.5131	7.32658	7.57052	7.86826	7.70711	7.13014	6.6437	6.79636	7.17621	7.03235	7.05379	7.95163	8.48685	7.8794	7.43201	7.67573	7.64445	7.39882	7.60014	7.7758	7.52511	7.41489	7.77372	8.30754	8.52728	8.09114	7.51565	7.59042
4.2798	4.59759	4.33331	4.25403	4.73269	5.31465	5.46403	5.12637	4.83298	5.12847	5.71359	5.72675	4.86282	3.69593	3.08927	3.35551	3.78821	3.51966	2.84212	2.73648	3.34049	3.89455	3.89028	3.66105	3.9503	4.83753	5.38689	5.0051	4.4099	4.42197	4.81019	4.9117	4.50317	4.00141	4.1095	4.81316	5.23822	5.07585	4.90034	4.92408	5.03411	5.40613	5.76032	5.53799	5.3056	5.89137	6.66374	6.69089	6.27861	6.07327
3.7388	3.46438	3.10119	3.38142	4.26046	4.68911	4.33516	4.06076	4.30204	4.60523	4.68547	4.57619	4.31865	4.27215	4.72866	5.17593	5.09367	4.87176	4.97888	5.2282	5.32917	5.12416	4.51245	3.90088	3.8395	3.96318	3.5943	3.03501	2.89286	3.0058	3.11543	3.37625	3.62857	3.52975	3.39074	3.55663	3.53217	3.00474	2.77187	3.39539	4.08937	4.09457	3.86717	3.97296	4.20832	4.36897	4.45914	4.17755	3.49991	3.04871
3.42657	3.41298	3.48419	3.58833	3.59825	3.46369	3.34416	3.4093	3.51531	3.50115	3.55758	3.74821	3.7582	3.51838	3.2354	2.91057	2.67618	2.82942	3.03691	2.82581	2.67884	3.12307	3.66031	3.84744	4.00224	4.2509	4.38165	4.47153	4.5603	4.43943	4.19455	4.08203	4.04003	3.88815	3.57921	3.2181	3.05018	3.05344	2.91723	2.81673	3.13291	3.45999	3.38886	3.44145	3.82812	3.92139	3.74453	3.84792	3.84762	3.20738
9.43822	9.64492	9.84417	9.79912	9.54786	9.19916	8.94246	8.91984	8.84091	8.45599	8.23696	8.54006	8.74255	8.36725	8.00877	8.16861	8.49281	8.70836	8.90959	8.91857	8.63336	8.49252	8.67337	8.74524	8.57361	8.46972	8.46301	8.43328	8.51757	8.68135	8.63193	8.43295	8.3504	8.27244	8.06279	7.94786	8.02195	8.08541	8.11354	8.17634	8.18517	8.254	8.62798	8.9894	8.79698	8.29169	8.10406	8.16901	8.04498	7.76948
[truncated: 465 more columns]

## Sheet: Figure2A-SpikeTimeStamps
ConditionLabel	StimLabel	timestamps_ 1	timestamps_ 2	timestamps_ 3	timestamps_ 4	timestamps_ 5	timestamps_ 6	timestamps_ 7	timestamps_ 8	timestamps_ 9	timestamps_10	timestamps_11	timestamps_12	timestamps_13	timestamps_14	timestamps_15	timestamps_16	timestamps_17	timestamps_18	timestamps_19	timestamps_20	timestamps_21	timestamps_22	timestamps_23	timestamps_24	timestamps_25	timestamps_26	timestamps_27	timestamps_28	timestamps_29	timestamps_30	timestamps_31	timestamps_32	timestamps_33	timestamps_34	timestamps_35
1	instruments_5	-2041.53	-2026.76	-1993.04	-1977.02	-1766.24	-1674.77	-1002.66	-919.312	-851.807	216.583	238.007	266.937	293.488	447.205	470.643	530.457	629.548	659.638	795.655	814.851	825.501	885.163	905.671	1087.04	1118.96	1133.27	1619.32	1643.98	1673.01	1689.97	1887.24	1922.36	2678.1	2751.28	2823.33
1	instruments_5	278.626	292.054	316.834	327.332	349.885	375.672	518.952	585.084	606.629	798.035	906.495	937.195	977.54	992.249	2605.29	2619.9	0	0	0	0	0	0	0	0	0	0	0	0	0	0	0	0	0	0	0
1	instruments_5	238.862	255.555	278.413	496.369	0	0	0	0	0	0	0	0	0	0	0	0	0	0	0	0	0	0	0	0	0	0	0	0	0	0	0	0	0	0	0
1	instruments_5	-1629.18	-1615.2	285.798	314.24	328.492	0	0	0	0	0	0	0	0	0	0	0	0	0	0	0	0	0	0	0	0	0	0	0	0	0	0	0	0	0	0
1	instruments_5	-783.295	249.084	261.566	275.146	484.68	545.288	742.676	0	0	0	0	0	0	0	0	0	0	0	0	0	0	0	0	0	0	0	0	0	0	0	0	0	0	0	0
2	instruments_5	243.591	259.155	286.316	0	0	0	0	0	0	0	0	0	0	0	0	0	0	0	0	0	0	0	0	0	0	0	0	0	0	0	0	0	0	0	0
2	instruments_5	234.497	258.423	274.903	356.201	366.028	381.928	400.421	415.589	451.477	591.095	605.53	628.51	1149.26	1178.74	1220.12	0	0	0	0	0	0	0	0	0	0	0	0	0	0	0	0	0	0	0	0
2	instruments_5	232.452	246.368	273.041	356.415	377.533	391.296	1093.75	1125.92	1157.32	1762.36	1778.44	1799.29	1918	0	0	0	0	0	0	0	0	0	0	0	0	0	0	0	0	0	0	0	0	0	0
2	instruments_5	-1616.39	-489.929	266.694	299.622	322.907	415.772	524.903	683.991	705.933	722.657	752.106	772.309	0	0	0	0	0	0	0	0	0	0	0	0	0	0	0	0	0	0	0	0	0	0	0
2	instruments_5	261.535	276.825	459.9	499.267	527.16	599.304	652.191	717.987	2372.59	2401.7	2416.63	0	0	0	0	0	0	0	0	0	0	0	0	0	0	0	0	0	0	0	0	0	0	0	0
1	furniture_8	-2313.9	278.076	312.011	0	0	0	0	0	0	0	0	0	0	0	0	0	0	0	0	0	0	0	0	0	0	0	0	0	0	0	0	0	0	0	0
1	furniture_8	218.047	232.91	381.439	415.466	435.211	0	0	0	0	0	0	0	0	0	0	0	0	0	0	0	0	0	0	0	0	0	0	0	0	0	0	0	0	0	0
1	furniture_8	265.472	294.556	304.169	323.425	338.898	580.292	669.067	1811.34	1846.4	2344.85	0	0	0	0	0	0	0	0	0	0	0	0	0	0	0	0	0	0	0	0	0	0	0	0	0
1	furniture_8	-2760.13	0	0	0	0	0	0	0	0	0	0	0	0	0	0	0	0	0	0	0	0	0	0	0	0	0	0	0	0	0	0	0	0	0	0
1	furniture_8	-2672.3	-2660.89	-1443.36	-1410.46	-1381.17	-432.525	2351.44	0	0	0	0	0	0	0	0	0	0	0	0	0	0	0	0	0	0	0	0	0	0	0	0	0	0	0	0
2	furniture_8	257.691	269.654	294.403	548.767	1058.66	1075.23	1172.88	1205.57	1237.21	1837.37	1861.63	1885.74	2576.97	2621.52	2681.55	0	0	0	0	0	0	0	0	0	0	0	0	0	0	0	0	0	0	0	0
2	furniture_8	221.222	237.304	269.989	393.616	422.943	458.069	534.271	893.829	908.02	0	0	0	0	0	0	0	0	0	0	0	0	0	0	0	0	0	0	0	0	0	0	0	0	0	0
2	furniture_8	232.697	243.164	262.482	299.958	321.625	427.368	441.681	459.717	483.704	507.782	1584.72	1685.3	0	0	0	0	0	0	0	0	0	0	0	0	0	0	0	0	0	0	0	0	0	0	0
2	furniture_8	250.152	309.265	325.378	345.093	465.484	0	0	0	0	0	0	0	0	0	0	0	0	0	0	0	0	0	0	0	0	0	0	0	0	0	0	0	0	0	0
2	furniture_8	231.964	252.228	269.287	414.703	569.305	578.094	596.619	618.713	0	0	0	0	0	0	0	0	0	0	0	0	0	0	0	0	0	0	0	0	0	0	0	0	0	0	0
1	computer_7	-2969.12	-2499.76	249.603	263.428	277.74	316.803	511.169	541.687	1517.33	1593.41	1607.18	2043.43	2066.96	2098.63	2116.73	2513.64	2581.05	2608.22	2635.96	2719.42	2731.51	0	0	0	0	0	0	0	0	0	0	0	0	0	0
1	computer_7	654.358	667.389	878.235	2033.08	0	0	0	0	0	0	0	0	0	0	0	0	0	0	0	0	0	0	0	0	0	0	0	0	0	0	0	0	0	0	0
1	computer_7	258.575	288.665	333.923	375.61	839.936	873.841	884.857	1111.05	1196.14	0	0	0	0	0	0	0	0	0	0	0	0	0	0	0	0	0	0	0	0	0	0	0	0	0	0
1	computer_7	176.27	250.611	282.044	350.953	391.633	476.868	501.923	542.389	563.05	0	0	0	0	0	0	0	0	0	0	0	0	0	0	0	0	0	0	0	0	0	0	0	0	0	0
1	computer_7	262.42	518.127	0	0	0	0	0	0	0	0	0	0	0	0	0	0	0	0	0	0	0	0	0	0	0	0	0	0	0	0	0	0	0	0	0
2	computer_7	282.379	472.595	569.519	591.4	646.637	1972.93	0	0	0	0	0	0	0	0	0	0	0	0	0	0	0	0	0	0	0	0	0	0	0	0	0	0	0	0	0
2	computer_7	234.559	249.695	262.848	277.649	295.441	465.882	488.404	548.157	590.79	1374.63	1386.38	1549.65	1563.32	1623.87	2157.65	2236.33	2709.02	2791.35	2829.53	2843.11	2895.72	2909.79	0	0	0	0	0	0	0	0	0	0	0	0	0
2	computer_7	208.312	224.517	247.68	262.786	366.79	564.239	2730.53	0	0	0	0	0	0	0	0	0	0	0	0	0	0	0	0	0	0	0	0	0	0	0	0	0	0	0	0
2	computer_7	241.088	264.19	274.047	293.274	370.361	380.645	486.602	536.102	2250.58	0	0	0	0	0	0	0	0	0	0	0	0	0	0	0	0	0	0	0	0	0	0	0	0	0	0
2	computer_7	-2845.55	-2816.44	-2801.51	237.366	255.127	365.845	450.653	491.272	553.406	632.935	1213.81	1237.34	1604.98	2501.8	0	0	0	0	0	0	0	0	0	0	0	0	0	0	0	0	0	0	0	0	0
1	insects_4	348.602	366.852	1281.59	0	0	0	0	0	0	0	0	0	0	0	0	0	0	0	0	0	0	0	0	0	0	0	0	0	0	0	0	0	0	0	0
1	insects_4	-1021.45	235.718	262.299	274.323	289.399	311.798	325.531	538.239	1291.87	1359.31	2001.16	2639.07	2668.7	2686.92	0	0	0	0	0	0	0	0	0	0	0	0	0	0	0	0	0	0	0	0	0
1	insects_4	292.389	313.263	327.484	625.824	0	0	0	0	0	0	0	0	0	0	0	0	0	0	0	0	0	0	0	0	0	0	0	0	0	0	0	0	0	0	0
1	insects_4	-1053.04	-1036.16	-769.104	281.77	293.305	303.956	1110.35	0	0	0	0	0	0	0	0	0	0	0	0	0	0	0	0	0	0	0	0	0	0	0	0	0	0	0	0
1	insects_4	280.029	305.542	321.563	338.928	0	0	0	0	0	0	0	0	0	0	0	0	0	0	0	0	0	0	0	0	0	0	0	0	0	0	0	0	0	0	0
2	insects_4	-2564.3	-2547.27	-699.647	-617.219	276.702	322.326	604.92	0	0	0	0	0	0	0	0	0	0	0	0	0	0	0	0	0	0	0	0	0	0	0	0	0	0	0	0
2	insects_4	287.354	298.401	311.829	336.945	354.187	511.475	532.562	724.792	1174.71	0	0	0	0	0	0	0	0	0	0	0	0	0	0	0	0	0	0	0	0	0	0	0	0	0	0
2	insects_4	-1824.1	-1807.46	-885.559	-871.979	215.973	231.842	241.943	331.146	419.739	453.095	475.007	2148.9	0	0	0	0	0	0	0	0	0	0	0	0	0	0	0	0	0	0	0	0	0	0	0
2	insects_4	-2783.3	286.133	297.608	309.815	371.582	387.055	424.805	448.67	1164.25	2258.49	2299.81	0	0	0	0	0	0	0	0	0	0	0	0	0	0	0	0	0	0	0	0	0	0	0	0
2	insects_4	-2173.31	151.032	283.386	349.243	386.749	565.125	663.757	675.14	694.489	0	0	0	0	0	0	0	0	0	0	0	0	0	0	0	0	0	0	0	0	0	0	0	0	0	0
1	furniture_9	228.332	239.349	251.373	388.122	395.599	434.905	1501.77	1532.75	2002.11	0	0	0	0	0	0	0	0	0	0	0	0	0	0	0	0	0	0	0	0	0	0	0	0	0	0
1	furniture_9	269.165	334.32	727.142	813.599	933.32	1506.87	1599.4	2094.64	2132.11	0	0	0	0	0	0	0	0	0	0	0	0	0	0	0	0	0	0	0	0	0	0	0	0	0	0
1	furniture_9	-974.58	200.073	217.438	235.504	329.559	368.561	413.818	429.962	0	0	0	0	0	0	0	0	0	0	0	0	0	0	0	0	0	0	0	0	0	0	0	0	0	0	0
1	furniture_9	-1767.3	-1715.55	-1688.6	-1665.44	205.199	363.769	382.079	1432.59	0	0	0	0	0	0	0	0	0	0	0	0	0	0	0	0	0	0	0	0	0	0	0	0	0	0	0
1	furniture_9	-945.435	-923.645	-915.192	-814.453	-805.206	184.419	199.616	248.414	519.471	1260.07	0	0	0	0	0	0	0	0	0	0	0	0	0	0	0	0	0	0	0	0	0	0	0	0	0
2	furniture_9	209.199	223.969	257.691	273.713	484.498	575.959	1248.08	1331.42	1398.93	2467.32	2488.74	2517.67	2544.22	2697.94	2721.38	2781.19	2880.28	2910.37	0	0	0	0	0	0	0	0	0	0	0	0	0	0	0	0	0
2	furniture_9	-2283.11	-2267.98	-2254.82	-2240.02	-2222.23	-2051.79	-2029.27	-1969.51	-1926.88	-1143.04	-1131.29	-968.018	-954.347	-893.8	-360.017	-281.342	191.345	273.682	311.859	325.44	378.052	392.121	558.136	592.224	1357.7	0	0	0	0	0	0	0	0	0	0
2	furniture_9	-1335.36	-1321.44	-1294.77	-1211.4	-1190.28	-1176.51	-474.06	-441.895	-410.492	194.55	210.633	231.477	350.19	1686.62	1697.54	1725.01	1735.75	0	0	0	0	0	0	0	0	0	0	0	0	0	0	0	0	0	0
2	furniture_9	196.29	216.736	245.179	326.539	347.565	374.695	398.102	0	0	0	0	0	0	0	0	0	0	0	0	0	0	0	0	0	0	0	0	0	0	0	0	0	0	0	0
2	furniture_9	188.721	210.175	222.779	0	0	0	0	0	0	0	0	0	0	0	0	0	0	0	0	0	0	0	0	0	0	0	0	0	0	0	0	0	0	0	0
1	furniture_7	-1005.16	-994.141	-982.117	-845.368	-837.891	-798.585	268.28	299.256	768.616	0	0	0	0	0	0	0	0	0	0	0	0	0	0	0	0	0	0	0	0	0	0	0	0	0	0
1	furniture_7	231.324	256.928	499.451	1600.01	1611.42	1650.94	0	0	0	0	0	0	0	0	0	0	0	0	0	0	0	0	0	0	0	0	0	0	0	0	0	0	0	0	0
1	furniture_7	-2818.82	-2804.9	-2778.23	-2694.86	-2673.74	-2659.97	-1957.52	-1925.35	-1893.95	-1288.91	-1272.83	-1251.98	-1133.27	203.156	214.081	241.547	252.289	1999.73	0	0	0	0	0	0	0	0	0	0	0	0	0	0	0	0	0
1	furniture_7	924.408	0	0	0	0	0	0	0	0	0	0	0	0	0	0	0	0	0	0	0	0	0	0	0	0	0	0	0	0	0	0	0	0	0	0
1	furniture_7	-1038.06	-1026.64	190.887	223.785	253.082	1201.72	0	0	0	0	0	0	0	0	0	0	0	0	0	0	0	0	0	0	0	0	0	0	0	0	0	0	0	0	0
2	furniture_7	-2791.26	-2745.64	-2463.04	95.0926	240.57	257.934	269.745	1283.11	2079.68	2211.85	0	0	0	0	0	0	0	0	0	0	0	0	0	0	0	0	0	0	0	0	0	0	0	0	0
2	furniture_7	-2089.05	-2075.62	-2050.84	-2040.34	-2017.79	-1992.01	-1848.72	-1782.59	-1761.05	-1569.64	-1461.18	-1430.48	-1390.14	-1375.43	237.609	252.227	0	0	0	0	0	0	0	0	0	0	0	0	0	0	0	0	0	0	0
2	furniture_7	173.157	184.662	204.224	337.311	577.637	0	0	0	0	0	0	0	0	0	0	0	0	0	0	0	0	0	0	0	0	0	0	0	0	0	0	0	0	0	0
2	furniture_7	-2444.61	-1760.41	204.864	222.87	0	0	0	0	0	0	0	0	0	0	0	0	0	0	0	0	0	0	0	0	0	0	0	0	0	0	0	0	0	0	0
2	furniture_7	137.939	159.729	168.182	268.921	278.168	1267.79	1282.99	1331.79	1602.85	2343.45	0	0	0	0	0	0	0	0	0	0	0	0	0	0	0	0	0	0	0	0	0	0	0	0	0
1	furniture_5	-2308.78	-2264.22	-2204.19	1660.89	1676.45	1703.61	0	0	0	0	0	0	0	0	0	0	0	0	0	0	0	0	0	0	0	0	0	0	0	0	0	0	0	0	0
1	furniture_5	-2927.13	-2848.45	-2375.76	-2293.43	-2255.25	-2241.67	-2189.06	-2174.99	-2008.97	-1974.88	-1209.41	447.448	0	0	0	0	0	0	0	0	0	0	0	0	0	0	0	0	0	0	0	0	0	0	0
1	furniture_5	-1067.81	-1057.34	-1038.03	-1000.55	-978.882	-873.139	-858.826	-840.79	-816.803	-792.725	284.211	384.797	0	0	0	0	0	0	0	0	0	0	0	0	0	0	0	0	0	0	0	0	0	0	0
1	furniture_5	0	0	0	0	0	0	0	0	0	0	0	0	0	0	0	0	0	0	0	0	0	0	0	0	0	0	0	0	0	0	0	0	0	0	0
1	furniture_5	-1979.34	-1957.55	-1949.1	-1848.36	-1839.11	-849.487	-834.29	-785.492	-514.435	226.166	0	0	0	0	0	0	0	0	0	0	0	0	0	0	0	0	0	0	0	0	0	0	0	0	0
2	furniture_5	344.177	416.901	0	0	0	0	0	0	0	0	0	0	0	0	0	0	0	0	0	0	0	0	0	0	0	0	0	0	0	0	0	0	0	0	0
2	furniture_5	291.473	308.96	436.646	456.665	471.863	507.629	528.839	551.087	0	0	0	0	0	0	0	0	0	0	0	0	0	0	0	0	0	0	0	0	0	0	0	0	0	0	0
2	furniture_5	295.685	0	0	0	0	0	0	0	0	0	0	0	0	0	0	0	0	0	0	0	0	0	0	0	0	0	0	0	0	0	0	0	0	0	0
2	furniture_5	-2677.7	-2673.68	552.216	2350.22	2401.98	2428.93	2452.09	0	0	0	0	0	0	0	0	0	0	0	0	0	0	0	0	0	0	0	0	0	0	0	0	0	0	0	0
2	furniture_5	-2739.56	262.604	274.018	1491.55	1524.44	1553.74	2502.38	0	0	0	0	0	0	0	0	0	0	0	0	0	0	0	0	0	0	0	0	0	0	0	0	0	0	0	0
1	insects_8	310.456	0	0	0	0	0	0	0	0	0	0	0	0	0	0	0	0	0	0	0	0	0	0	0	0	0	0	0	0	0	0	0	0	0	0
1	insects_8	1648.41	0	0	0	0	0	0	0	0	0	0	0	0	0	0	0	0	0	0	0	0	0	0	0	0	0	0	0	0	0	0	0	0	0	0
1	insects_8	0	0	0	0	0	0	0	0	0	0	0	0	0	0	0	0	0	0	0	0	0	0	0	0	0	0	0	0	0	0	0	0	0	0	0
1	insects_8	264.221	281.098	548.157	1599.03	1610.57	1621.22	2427.61	0	0	0	0	0	0	0	0	0	0	0	0	0	0	0	0	0	0	0	0	0	0	0	0	0	0	0	0
1	insects_8	292.297	312.622	2665.89	0	0	0	0	0	0	0	0	0	0	0	0	0	0	0	0	0	0	0	0	0	0	0	0	0	0	0	0	0	0	0	0
2	insects_8	-1661.74	0	0	0	0	0	0	0	0	0	0	0	0	0	0	0	0	0	0	0	0	0	0	0	0	0	0	0	0	0	0	0	0	0	0
2	insects_8	308.96	327.148	377.686	409.637	0	0	0	0	0	0	0	0	0	0	0	0	0	0	0	0	0	0	0	0	0	0	0	0	0	0	0	0	0	0	0
2	insects_8	-1766.14	-1361.6	-1338.38	258.972	329.59	0	0	0	0	0	0	0	0	0	0	0	0	0	0	0	0	0	0	0	0	0	0	0	0	0	0	0	0	0	0
2	insects_8	313.262	364.379	386.108	0	0	0	0	0	0	0	0	0	0	0	0	0	0	0	0	0	0	0	0	0	0	0	0	0	0	0	0	0	0	0	0
2	insects_8	276.55	296.142	334.747	389.892	2625.7	0	0	0	0	0	0	0	0	0	0	0	0	0	0	0	0	0	0	0	0	0	0	0	0	0	0	0	0	0	0
1	furniture_1	-2093.84	-2081.88	-2057.13	-1802.76	-1292.88	-1276.31	-1178.65	-1145.97	-1114.32	-514.16	-489.898	-465.79	225.434	269.989	330.017	0	0	0	0	0	0	0	0	0	0	0	0	0	0	0	0	0	0	0	0
1	furniture_1	-1169.89	-1144.29	-901.764	198.792	210.205	249.725	0	0	0	0	0	0	0	0	0	0	0	0	0	0	0	0	0	0	0	0	0	0	0	0	0	0	0	0	0
1	furniture_1	228.333	237.824	247.62	322.022	0	0	0	0	0	0	0	0	0	0	0	0	0	0	0	0	0	0	0	0	0	0	0	0	0	0	0	0	0	0	0
1	furniture_1	-1565.28	232.728	284.486	311.433	334.596	2205.23	2363.8	2382.11	0	0	0	0	0	0	0	0	0	0	0	0	0	0	0	0	0	0	0	0	0	0	0	0	0	0	0
1	furniture_1	-1921.33	-975.587	2613.16	2628.45	2811.52	2850.89	2878.78	2950.93	0	0	0	0	0	0	0	0	0	0	0	0	0	0	0	0	0	0	0	0	0	0	0	0	0	0	0
2	furniture_1	269.563	286.591	2134.22	2216.65	0	0	0	0	0	0	0	0	0	0	0	0	0	0	0	0	0	0	0	0	0	0	0	0	0	0	0	0	0	0	0
2	furniture_1	-2208.5	-2065.1	-1082.12	203.338	222.443	258.057	0	0	0	0	0	0	0	0	0	0	0	0	0	0	0	0	0	0	0	0	0	0	0	0	0	0	0	0	0
2	furniture_1	-1009.61	-990.541	226.318	242.95	1164.86	1178.44	2266.39	2282.26	2292.36	2381.56	2470.15	2503.51	2525.42	0	0	0	0	0	0	0	0	0	0	0	0	0	0	0	0	0	0	0	0	0	0
2	furniture_1	233.185	246.185	261.139	2955.72	2969.7	0	0	0	0	0	0	0	0	0	0	0	0	0	0	0	0	0	0	0	0	0	0	0	0	0	0	0	0	0	0
2	furniture_1	-2505.56	222.626	234.406	0	0	0	0	0	0	0	0	0	0	0	0	0	0	0	0	0	0	0	0	0	0	0	0	0	0	0	0	0	0	0	0
1	instruments_7	-1574.37	1201.26	1680.82	0	0	0	0	0	0	0	0	0	0	0	0	0	0	0	0	0	0	0	0	0	0	0	0	0	0	0	0	0	0	0	0
1	instruments_7	-1729.83	-1645.2	-1547.36	57.1594	217.957	255.829	272.766	2286.9	0	0	0	0	0	0	0	0	0	0	0	0	0	0	0	0	0	0	0	0	0	0	0	0	0	0	0
1	instruments_7	0	0	0	0	0	0	0	0	0	0	0	0	0	0	0	0	0	0	0	0	0	0	0	0	0	0	0	0	0	0	0	0	0	0	0
1	instruments_7	-2417.24	-2404.24	-2389.28	305.298	319.275	2220.28	2248.72	2262.97	0	0	0	0	0	0	0	0	0	0	0	0	0	0	0	0	0	0	0	0	0	0	0	0	0	0	0
1	instruments_7	-960.328	221.375	245.24	260.498	0	0	0	0	0	0	0	0	0	0	0	0	0	0	0	0	0	0	0	0	0	0	0	0	0	0	0	0	0	0	0
2	instruments_7	280.915	311.25	460.023	865.144	1674.32	1701.42	1715.12	2285.31	0	0	0	0	0	0	0	0	0	0	0	0	0	0	0	0	0	0	0	0	0	0	0	0	0	0	0
2	instruments_7	0	0	0	0	0	0	0	0	0	0	0	0	0	0	0	0	0	0	0	0	0	0	0	0	0	0	0	0	0	0	0	0	0	0	0
2	instruments_7	-2817.72	-2800.35	-2782.29	-2688.23	-2649.23	-2603.97	-2587.83	233.094	268.128	361.726	0	0	0	0	0	0	0	0	0	0	0	0	0	0	0	0	0	0	0	0	0	0	0	0	0
2	instruments_7	-2984.16	-2951.23	-2927.95	-2835.08	-2725.95	-2566.87	-2544.92	-2528.2	-2498.75	-2478.55	298.92	1513.73	1570.77	0	0	0	0	0	0	0	0	0	0	0	0	0	0	0	0	0	0	0	0	0	0
2	instruments_7	-2750.12	264.648	324.005	0	0	0	0	0	0	0	0	0	0	0	0	0	0	0	0	0	0	0	0	0	0	0	0	0	0	0	0	0	0	0	0
1	computer_1	299.164	0	0	0	0	0	0	0	0	0	0	0	0	0	0	0	0	0	0	0	0	0	0	0	0	0	0	0	0	0	0	0	0	0	0
1	computer_1	-1049.62	-1034.48	-1021.33	-1006.53	-988.739	-818.298	-795.776	-736.023	-693.39	90.4543	102.204	265.473	279.144	339.691	873.474	952.149	1424.84	1507.17	1545.35	1558.93	1611.54	1625.61	1791.63	1825.72	2591.19	0	0	0	0	0	0	0	0	0	0
1	computer_1	320.282	361.694	0	0	0	0	0	0	0	0	0	0	0	0	0	0	0	0	0	0	0	0	0	0	0	0	0	0	0	0	0	0	0	0	0
1	computer_1	309.327	324.708	0	0	0	0	0	0	0	0	0	0	0	0	0	0	0	0	0	0	0	0	0	0	0	0	0	0	0	0	0	0	0	0	0
1	computer_1	231.415	251.466	2140.75	2202.61	0	0	0	0	0	0	0	0	0	0	0	0	0	0	0	0	0	0	0	0	0	0	0	0	0	0	0	0	0	0	0
2	computer_1	368.775	739.045	795.349	0	0	0	0	0	0	0	0	0	0	0	0	0	0	0	0	0	0	0	0	0	0	0	0	0	0	0	0	0	0	0	0
2	computer_1	-1580.93	-1515.78	-1122.96	-1036.5	-916.779	-343.231	-250.702	244.537	282.013	0	0	0	0	0	0	0	0	0	0	0	0	0	0	0	0	0	0	0	0	0	0	0	0	0	0
2	computer_1	-2916.08	285.218	309.235	0	0	0	0	0	0	0	0	0	0	0	0	0	0	0	0	0	0	0	0	0	0	0	0	0	0	0	0	0	0	0	0
2	computer_1	354.401	0	0	0	0	0	0	0	0	0	0	0	0	0	0	0	0	0	0	0	0	0	0	0	0	0	0	0	0	0	0	0	0	0	0
2	computer_1	-2250.09	312.775	784.943	0	0	0	0	0	0	0	0	0	0	0	0	0	0	0	0	0	0	0	0	0	0	0	0	0	0	0	0	0	0	0	0
1	instruments_8	368.653	1397.83	0	0	0	0	0	0	0	0	0	0	0	0	0	0	0	0	0	0	0	0	0	0	0	0	0	0	0	0	0	0	0	0	0
1	instruments_8	-1068.02	354.248	438.873	536.713	2141.24	2302.03	2339.91	2356.84	0	0	0	0	0	0	0	0	0	0	0	0	0	0	0	0	0	0	0	0	0	0	0	0	0	0	0
1	instruments_8	-767.303	-732.269	-638.671	0	0	0	0	0	0	0	0	0	0	0	0	0	0	0	0	0	0	0	0	0	0	0	0	0	0	0	0	0	0	0	0
1	instruments_8	0	0	0	0	0	0	0	0	0	0	0	0	0	0	0	0	0	0	0	0	0	0	0	0	0	0	0	0	0	0	0	0	0	0	0
1	instruments_8	384.033	1416.41	1428.89	1442.47	1652.01	1712.62	1910	0	0	0	0	0	0	0	0	0	0	0	0	0	0	0	0	0	0	0	0	0	0	0	0	0	0	0	0
2	instruments_8	515.656	567.169	2735.96	0	0	0	0	0	0	0	0	0	0	0	0	0	0	0	0	0	0	0	0	0	0	0	0	0	0	0	0	0	0	0	0
2	instruments_8	252.899	313.721	330.78	0	0	0	0	0	0	0	0	0	0	0	0	0	0	0	0	0	0	0	0	0	0	0	0	0	0	0	0	0	0	0	0
2	instruments_8	313.019	0	0	0	0	0	0	0	0	0	0	0	0	0	0	0	0	0	0	0	0	0	0	0	0	0	0	0	0	0	0	0	0	0	0
2	instruments_8	401.123	2309.78	0	0	0	0	0	0	0	0	0	0	0	0	0	0	0	0	0	0	0	0	0	0	0	0	0	0	0	0	0	0	0	0	0
2	instruments_8	-1046.33	-1028.56	-917.847	-833.039	-792.42	-730.286	-650.757	-69.8856	-46.3565	321.289	1218.11	2095.86	0	0	0	0	0	0	0	0	0	0	0	0	0	0	0	0	0	0	0	0	0	0	0
1	instruments_3	-601.501	-549.988	1618.81	2012.94	0	0	0	0	0	0	0	0	0	0	0	0	0	0	0	0	0	0	0	0	0	0	0	0	0	0	0	0	0	0	0
1	instruments_3	-1432.86	-1408.94	-1392.46	-1311.16	-1301.33	-1285.43	-1266.94	-1251.77	-1215.88	-1076.26	-1061.83	-1038.85	-518.097	-488.617	-447.236	0	0	0	0	0	0	0	0	0	0	0	0	0	0	0	0	0	0	0	0
1	instruments_3	72.7236	93.1398	115.448	0	0	0	0	0	0	0	0	0	0	0	0	0	0	0	0	0	0	0	0	0	0	0	0	0	0	0	0	0	0	0	0
1	instruments_3	-1005.74	238.983	281.189	451.813	0	0	0	0	0	0	0	0	0	0	0	0	0	0	0	0	0	0	0	0	0	0	0	0	0	0	0	0	0	0	0
1	instruments_3	290.618	1472.32	1496.19	1511.44	0	0	0	0	0	0	0	0	0	0	0	0	0	0	0	0	0	0	0	0	0	0	0	0	0	0	0	0	0	0	0
2	instruments_3	-975.067	-960.297	-926.575	-910.553	-699.768	-608.307	63.8119	147.155	214.66	1283.05	1304.47	1333.4	1359.95	1513.67	1537.11	1596.92	1696.02	1726.11	1862.12	1881.32	1891.97	1951.63	1972.14	2153.5	2185.43	2199.74	2685.79	2710.45	2739.47	2756.44	2953.71	2988.83	0	0	0
2	instruments_3	309.845	453.247	1436.22	2721.68	2740.78	2776.4	0	0	0	0	0	0	0	0	0	0	0	0	0	0	0	0	0	0	0	0	0	0	0	0	0	0	0	0	0
2	instruments_3	-165.344	239.197	262.421	1859.77	1930.39	0	0	0	0	0	0	0	0	0	0	0	0	0	0	0	0	0	0	0	0	0	0	0	0	0	0	0	0	0	0
2	instruments_3	-2301.58	2344.33	0	0	0	0	0	0	0	0	0	0	0	0	0	0	0	0	0	0	0	0	0	0	0	0	0	0	0	0	0	0	0	0	0
2	instruments_3	2968.75	0	0	0	0	0	0	0	0	0	0	0	0	0	0	0	0	0	0	0	0	0	0	0	0	0	0	0	0	0	0	0	0	0	0
1	fruit_3	-1939.97	-1924.41	-1897.25	1507.87	1538.12	1554.5	0	0	0	0	0	0	0	0	0	0	0	0	0	0	0	0	0	0	0	0	0	0	0	0	0	0	0	0	0
1	fruit_3	0	0	0	0	0	0	0	0	0	0	0	0	0	0	0	0	0	0	0	0	0	0	0	0	0	0	0	0	0	0	0	0	0	0	0
1	fruit_3	240.662	290.131	1052.25	1623.66	1716.83	1750.61	2297.55	2439.42	2496.09	2596.22	2746.86	2880.8	2901.95	0	0	0	0	0	0	0	0	0	0	0	0	0	0	0	0	0	0	0	0	0	0
1	fruit_3	0	0	0	0	0	0	0	0	0	0	0	0	0	0	0	0	0	0	0	0	0	0	0	0	0	0	0	0	0	0	0	0	0	0	0
1	fruit_3	393.83	2718.17	2850.53	2916.38	2953.89	0	0	0	0	0	0	0	0	0	0	0	0	0	0	0	0	0	0	0	0	0	0	0	0	0	0	0	0	0	0
2	fruit_3	0	0	0	0	0	0	0	0	0	0	0	0	0	0	0	0	0	0	0	0	0	0	0	0	0	0	0	0	0	0	0	0	0	0	0
2	fruit_3	-26.9467	325.196	848.755	2541.26	0	0	0	0	0	0	0	0	0	0	0	0	0	0	0	0	0	0	0	0	0	0	0	0	0	0	0	0	0	0	0
2	fruit_3	1750.67	1761.14	1780.46	1817.93	1839.6	1945.34	1959.66	1977.69	2001.68	2025.76	0	0	0	0	0	0	0	0	0	0	0	0	0	0	0	0	0	0	0	0	0	0	0	0	0
2	fruit_3	305.633	989.838	2955.11	2973.11	0	0	0	0	0	0	0	0	0	0	0	0	0	0	0	0	0	0	0	0	0	0	0	0	0	0	0	0	0	0	0
2	fruit_3	0	0	0	0	0	0	0	0	0	0	0	0	0	0	0	0	0	0	0	0	0	0	0	0	0	0	0	0	0	0	0	0	0	0	0
1	furniture_6	1845.55	1856.57	1868.59	2005.34	2012.82	2052.12	0	0	0	0	0	0	0	0	0	0	0	0	0	0	0	0	0	0	0	0	0	0	0	0	0	0	0	0	0
1	furniture_6	-2310.46	-2298.71	-2135.44	-2121.77	-2061.22	-1527.44	-1448.76	-976.074	-893.737	-855.56	-841.979	-789.367	-775.298	-609.283	-575.195	190.278	1847.14	0	0	0	0	0	0	0	0	0	0	0	0	0	0	0	0	0	0
1	furniture_6	196.93	246.368	0	0	0	0	0	0	0	0	0	0	0	0	0	0	0	0	0	0	0	0	0	0	0	0	0	0	0	0	0	0	0	0	0
1	furniture_6	0	0	0	0	0	0	0	0	0	0	0	0	0	0	0	0	0	0	0	0	0	0	0	0	0	0	0	0	0	0	0	0	0	0	0
1	furniture_6	-901.124	239.014	0	0	0	0	0	0	0	0	0	0	0	0	0	0	0	0	0	0	0	0	0	0	0	0	0	0	0	0	0	0	0	0	0
2	furniture_6	-1866.73	-1387.18	0	0	0	0	0	0	0	0	0	0	0	0	0	0	0	0	0	0	0	0	0	0	0	0	0	0	0	0	0	0	0	0	0
2	furniture_6	0	0	0	0	0	0	0	0	0	0	0	0	0	0	0	0	0	0	0	0	0	0	0	0	0	0	0	0	0	0	0	0	0	0	0
2	furniture_6	209.594	1384.25	1401.61	1419.68	1513.73	1552.73	1597.99	1614.14	0	0	0	0	0	0	0	0	0	0	0	0	0	0	0	0	0	0	0	0	0	0	0	0	0	0	0
2	furniture_6	217.803	1344.27	2100.89	2133.82	2157.1	2249.97	2359.1	2518.19	2540.13	2556.85	2586.3	2606.51	0	0	0	0	0	0	0	0	0	0	0	0	0	0	0	0	0	0	0	0	0	0	0
2	furniture_6	226.41	246.338	0	0	0	0	0	0	0	0	0	0	0	0	0	0	0	0	0	0	0	0	0	0	0	0	0	0	0	0	0	0	0	0	0
1	clothes_5	0	0	0	0	0	0	0	0	0	0	0	0	0	0	0	0	0	0	0	0	0	0	0	0	0	0	0	0	0	0	0	0	0	0	0
1	clothes_5	-1081.09	255.92	0	0	0	0	0	0	0	0	0	0	0	0	0	0	0	0	0	0	0	0	0	0	0	0	0	0	0	0	0	0	0	0	0
1	clothes_5	0	0	0	0	0	0	0	0	0	0	0	0	0	0	0	0	0	0	0	0	0	0	0	0	0	0	0	0	0	0	0	0	0	0	0
1	clothes_5	2056.89	2741.09	0	0	0	0	0	0	0	0	0	0	0	0	0	0	0	0	0	0	0	0	0	0	0	0	0	0	0	0	0	0	0	0	0
1	clothes_5	-2965.85	-2910.71	-674.896	223.633	0	0	0	0	0	0	0	0	0	0	0	0	0	0	0	0	0	0	0	0	0	0	0	0	0	0	0	0	0	0	0
2	clothes_5	211.639	0	0	0	0	0	0	0	0	0	0	0	0	0	0	0	0	0	0	0	0	0	0	0	0	0	0	0	0	0	0	0	0	0	0
2	clothes_5	0	0	0	0	0	0	0	0	0	0	0	0	0	0	0	0	0	0	0	0	0	0	0	0	0	0	0	0	0	0	0	0	0	0	0
2	clothes_5	-2211.85	140.655	159.728	1376.59	1393.22	2315.12	2328.71	0	0	0	0	0	0	0	0	0	0	0	0	0	0	0	0	0	0	0	0	0	0	0	0	0	0	0	0
2	clothes_5	-1021.42	-1000.98	-972.534	-891.174	-870.148	-843.018	-819.611	0	0	0	0	0	0	0	0	0	0	0	0	0	0	0	0	0	0	0	0	0	0	0	0	0	0	0	0
2	clothes_5	1510.25	1530.18	0	0	0	0	0	0	0	0	0	0	0	0	0	0	0	0	0	0	0	0	0	0	0	0	0	0	0	0	0	0	0	0	0

## Sheet: Figure2A-Zscores
primedZscores	controlZscores	StimName
11.5858	11.0122	instruments_5
3.84168	10.1517	furniture_8
7.57033	9.86489	computer_7
5.5626	9.29125	insects_4
6.9967	7.85715	furniture_9
3.84168	4.70214	furniture_7
0.973483	3.84168	furniture_5
1.54712	3.55486	insects_8
3.84168	3.26804	furniture_1
2.12076	2.6944	instruments_7
3.55486	2.6944	computer_1
1.2603	2.12076	instruments_8
1.2603	1.54712	instruments_3
0.686663	0.973483	fruit_3
0.973483	0.973483	furniture_6
0.399844	0.686663	clothes_5

## Sheet: Figure2B-AM
data_1	data_2	condlabels	cellId	cellId	cellId
1.11321	1.03774	primed	1	1	1
1.14706	1.14706	primed	2	2	2
1.15094	0.820755	primed	3	3	3
0.756757	0.297297	primed	4	4	4
0.966667	0.8	primed	5	5	5
0.95	0.75	primed	6	6	6
1.44444	1.22222	primed	7	7	7
0.936508	1.11111	primed	8	8	8
0.703704	0.740741	primed	9	9	9
0.829268	0.560976	primed	10	10	10
0.734694	0.714286	primed	11	11	11
1.07692	0.846154	primed	12	12	12
1.42222	1.13333	primed	13	13	13
1.03571	0.821429	primed	14	14	14
0.903846	0.826923	primed	15	15	15
1.1875	0.8125	primed	16	16	16
2.625	1.25	primed	17	17	17
0.951613	0.870968	primed	18	18	18
0.961538	0.730769	primed	19	19	19
0.967742	0.892473	primed	20	20	20
0.785714	0.738095	primed	21	21	21
1.08824	1	primed	22	22	22
0.717949	0.74359	primed	23	23	23
1.08	1.04	primed	24	24	24
1.28571	0.828571	primed	25	25	25
1.01408	0.93662	primed	26	26	26
1.29412	0.970588	primed	27	27	27
0.915493	0.859155	primed	28	28	28
1.01818	0.854545	primed	29	29	29
1.08824	1.02941	primed	30	30	30
0.961538	0.884615	primed	31	31	31
0.893617	0.787234	primed	32	32	32
0.4375	0.5625	primed	33	33	33
1.45833	1.29167	primed	34	34	34
1	0.8	primed	35	35	35
1.07273	0.945455	primed	36	36	36
0.710526	0.657895	primed	37	37	37
0.984615	1.05385	primed	38	38	38
1.08696	1.08696	primed	39	39	39
0.711111	0.822222	primed	40	40	40
0.95122	0.902439	primed	41	41	41
0.854167	0.979167	primed	42	42	42
1.5	0.727273	primed	43	43	43
1.07692	0.730769	primed	44	44	44
0.772727	0.863636	primed	45	45	45
0.830508	0.79661	primed	46	46	46
1.15789	0.907895	primed	47	47	47
0.8125	1.0625	primed	48	48	48
0.875	0.833333	primed	49	49	49
0.575	0.425	primed	50	50	50
1.11111	0.919192	primed	51	51	51
0.770833	0.854167	primed	52	52	52
1.66667	1.23077	primed	53	53	53
0.902439	0.536585	primed	54	54	54
0.903226	1.09677	primed	55	55	55
1	0.97561	primed	56	56	56
1.01587	0.619048	primed	57	57	57
1.05128	0.820513	primed	58	58	58
0.914894	0.659574	primed	59	59	59
1.26667	0.933333	primed	60	60	60
1	0.972222	primed	61	61	61
0.826087	0.782609	primed	62	62	62
0.807018	0.736842	primed	63	63	63
0.875	0.9	primed	64	64	64
0.941176	0.823529	primed	65	65	65
0.530864	0.432099	primed	66	66	66
0.885714	0.971429	primed	67	67	67
0.75641	0.730769	primed	68	68	68
0.906977	0.639535	primed	69	69	69
1.05714	0.485714	primed	70	70	70
0.868852	0.803279	primed	71	71	71
0.781818	0.745455	primed	72	72	72
0.71875	0.5	primed	73	73	73
1.19048	1.06349	primed	74	74	74
1.125	1.125	primed	75	75	75
0.73913	0.869565	primed	76	76	76
1.11111	0.833333	primed	77	77	77
0.869565	0.811594	primed	78	78	78
1.31944	1.18056	primed	79	79	79
0.913043	0.913043	primed	80	80	80
1.26471	1.17647	primed	81	81	81
0.73913	0.782609	primed	82	82	82
1	0.886364	primed	83	83	83
0.914286	0.942857	primed	84	84	84
1.68421	1.31579	primed	85	85	85
0.844444	1.04444	primed	86	86	86
0.823529	0.745098	primed	87	87	87
1.14634	0.926829	primed	88	88	88
1.16667	0.666667	primed	89	89	1
0.898551	0.985507	primed	90	90	2
1.08333	0.833333	primed	91	91	3
0.888889	1.11111	primed	92	92	4
0.806452	0.623656	primed	93	93	5
1.32	0.72	primed	94	94	6
1.33333	1.25926	primed	95	95	7
1.02941	1.02941	primed	96	96	8
0.9	1.325	primed	97	97	9
0.95	0.725	primed	98	98	10
1.12903	1.01075	primed	99	99	11
1.23077	1.07692	primed	100	100	12
1.24615	0.584615	primed	101	101	13
1.175	1.2	primed	102	102	14
1.03571	0.607143	primed	103	103	15
1.325	0.975	primed	104	104	16
0.903846	0.942308	primed	105	105	17
0.869565	0.695652	primed	106	106	18
1.08571	0.977143	primed	107	107	19
1.14103	0.948718	primed	108	108	20
1.15625	0.9375	primed	109	109	21
0.766667	1.13333	primed	110	110	22
1.2449	0.714286	primed	111	111	23
1.28571	0.571429	primed	112	112	24
1.07692	0.692308	primed	113	113	25
1.15152	1.0303	primed	114	114	26
0.826087	0.565217	primed	115	115	27
1.30435	1.28261	primed	116	116	28
0.824561	0.719298	primed	117	117	29
1.20513	1.05128	primed	118	118	30
1.27027	0.810811	primed	119	119	31
0.835052	0.845361	primed	120	120	32
0.897059	0.367647	primed	121	121	33
0.59322	0.881356	primed	122	122	34
0.857143	0.0952381	primed	123	123	35
1	0.90625	primed	124	1	36
1	0.741935	primed	125	2	37
1.05	0.525	primed	126	3	38
0.755102	0.795918	primed	127	4	39
1.6	1.11429	primed	128	5	40
1.53846	1.38462	primed	129	6	41
1.16667	0.958333	primed	130	7	42
1.04615	0.738462	primed	131	8	43
0.672414	0.706897	primed	132	9	44
1.57143	0.404762	primed	133	10	45
1	0.846154	primed	134	11	46
1.23404	0.638298	primed	135	12	47
0.833333	0.777778	primed	136	13	48
1.14815	1.33333	primed	137	14	49
1.42857	1.02857	primed	138	15	50
0.818182	1.06818	primed	139	16	51
1.13043	1.13043	primed	140	17	52
0.735294	0.882353	primed	141	18	53
0.666667	0.74359	primed	142	19	54
0.693548	0.782258	primed	143	20	55
1.10526	0.684211	primed	144	21	56
0.7	0.55	primed	145	22	57
0.86	0.78	primed	146	23	58
0.657143	0.485714	primed	147	24	59
0.618644	0.779661	primed	148	25	60
0.8	0.566667	primed	149	26	61
0.78125	0.859375	primed	150	27	62
1.04918	0.491803	primed	151	28	63
1.22857	0.714286	primed	152	29	64
0.132231	0.123967	primed	153	30	65
0.647059	0.676471	primed	154	31	66
0.901961	0.970588	primed	155	32	67
0.633333	0.866667	primed	156	33	68
1.18182	1.27273	primed	157	34	69
1.07317	1.04065	primed	158	35	70
0.826923	0.846154	primed	159	36	71
1.29091	1.14545	primed	160	37	72
0.540541	0.72973	primed	161	38	73
1.0411	1.12329	primed	162	39	74
1.29545	0.795455	primed	163	40	75
0.894737	0.421053	primed	164	41	76
0.623377	0.779221	primed	165	42	77
1.26667	0.866667	primed	166	43	78
0.870968	1	primed	167	44	79
1.05769	1.08654	primed	168	45	80
1.15789	0.894737	primed	169	46	81
1.12069	0.758621	primed	170	47	82
0.971429	1	primed	171	48	83
1	0.867925	control	1	49	84
1	0.970588	control	2	50	85
1	1.24528	control	3	51	86
1	0.972973	control	4	52	87
1	0.933333	control	5	53	88
1	1	control	6	54
1	0.944444	control	7	55
1	0.698413	control	8	56
1	0.555556	control	9	57
1	1.26829	control	10	58
1	0.816327	control	11	59
1	0.938462	control	12	60
1	1.17778	control	13	61
1	0.821429	control	14	62
1	0.942308	control	15	63
1	1.34375	control	16	64
1	1.875	control	17	65
1	1.04839	control	18	66
1	1.03846	control	19	67
1	1.06452	control	20	68
1	0.952381	control	21	69
1	0.985294	control	22	70
1	0.948718	control	23	71
1	1	control	24	72
1	1.2	control	25	73
1	1.02113	control	26	74
1	1.29412	control	27	75
1	0.943662	control	28	76
1	1.03636	control	29	77
1	0.852941	control	30	78
1	1	control	31	79
1	1.04255	control	32	80
1	0.6875	control	33	81
1	1	control	34	82
1	1.1	control	35	83
1	1.03636	control	36	84
1	0.973684	control	37	85
1	0.930769	control	38	86
1	1	control	39	87
1	0.6	control	40	88
1	0.97561	control	41	89
1	0.854167	control	42	90
1	1.68182	control	43	91
1	0.884615	control	44	92
1	0.863636	control	45	93
1	0.677966	control	46	94
1	0.802632	control	47	95
1	0.75	control	48	96
1	0.875	control	49	97
1	0.725	control	50	98
1	0.666667	control	51	99
1	0.833333	control	52	100
1	1.41026	control	53	101
1	0.487805	control	54	102
1	0.741935	control	55	103
1	0.804878	control	56	104
1	0.84127	control	57	105
1	0.948718	control	58	106
1	0.638298	control	59	107
1	0.8	control	60	108
1	1	control	61	109
1	0.898551	control	62	110
1	0.666667	control	63	111
1	0.9	control	64	112
1	0.823529	control	65	113
1	0.592593	control	66	114
1	0.6	control	67	115
1	1	control	68	116
1	0.55814	control	69	117
1	0.914286	control	70	118
1	0.770492	control	71	119
1	0.563636	control	72	120
1	0.46875	control	73	121
1	0.984127	control	74	122
1	0.875	control	75	123
1	0.84058	control	76
1	1.25	control	77
1	1.04348	control	78
1	1.125	control	79
1	0.84472	control	80
1	1.02941	control	81
1	0.478261	control	82
1	0.886364	control	83
1	0.714286	control	84
1	1.05263	control	85
1	0.733333	control	86
1	1.02941	control	87
1	1.12195	control	88
1	1.20833	control	89
1	0.898551	control	90
1	0.916667	control	91
1	0.5	control	92
1	1.10753	control	93
1	1.12	control	94
1	1	control	95
1	0.882353	control	96
1	0.5	control	97
1	0.9	control	98
1	1.04301	control	99
1	1.11538	control	100
1	0.753846	control	101
1	0.85	control	102
1	0.678571	control	103
1	1.25	control	104
1	0.788462	control	105
1	0.391304	control	106
1	1.03429	control	107
1	1.03846	control	108
1	1.0625	control	109
1	0.533333	control	110
1	1.26531	control	111
1	1.25714	control	112
1	1.02564	control	113
1	0.727273	control	114
1	1.21739	control	115
1	0.956522	control	116
1	1.01754	control	117
1	1.12821	control	118
1	1.43243	control	119
1	0.876289	control	120
1	0.382353	control	121
1	0.677966	control	122
1	0.857143	control	123
1	1.0625	control	124
1	1.16129	control	125
1	0.85	control	126
1	0.897959	control	127
1	1.05714	control	128
1	1.07692	control	129
1	1.16667	control	130
1	0.769231	control	131
1	0.827586	control	132
1	0.642857	control	133
1	1.11538	control	134
1	0.978723	control	135
1	0.592593	control	136
1	0.740741	control	137
1	1.18571	control	138
1	0.704545	control	139
1	1	control	140
1	0.705882	control	141
1	0.897436	control	142
1	0.677419	control	143
1	1.18421	control	144
1	0.8	control	145
1	0.84	control	146
1	0.657143	control	147
1	0.70339	control	148
1	1.15	control	149
1	0.859375	control	150
1	0.704918	control	151
1	1.42857	control	152
1	0.644628	control	153
1	0.941176	control	154
1	0.784314	control	155
1	0.666667	control	156
1	0.545455	control	157
1	1.01626	control	158
1	0.865385	control	159
1	1.12727	control	160
1	0.594595	control	161
1	0.589041	control	162
1	0.840909	control	163
1	0.947368	control	164
1	0.714286	control	165
1	1.26667	control	166
1	0.774194	control	167
1	0.923077	control	168
1	1.23684	control	169
1	0.793103	control	170
1	0.914286	control	171

## Sheet: Figure2B-HC-EC-PHC
data_1	data_2	condlabels	cellId	cellId	cellId
1.3125	0.9375	primed	1	1	1
0.961538	1.03846	primed	2	2	2
1.66667	1.05556	primed	3	3	3
0.771429	1.05714	primed	4	4	4
0.853333	0.84	primed	5	5	5
0.71875	0.84375	primed	6	6	6
0.974359	0.948718	primed	7	7	7
0.576923	0.807692	primed	8	8	8
0.652174	0.521739	primed	9	9	9
0.891304	0.804348	primed	10	10	10
1.33333	0.666667	primed	11	11	11
1	0.777778	primed	12	12	12
0.836735	0.795918	primed	13	13	13
0.68	0.8	primed	14	14	14
1.11111	0.805556	primed	15	15	15
0.961538	0.692308	primed	16	16	16
0.866667	1.26667	primed	17	17	17
1.17857	0.642857	primed	18	18	18
1.4	1.22857	primed	19	19	19
1.77778	0.5	primed	20	20	20
0.877551	0.571429	primed	21	21	21
0.705882	0.470588	primed	22	22	22
1.02083	0.479167	primed	23	23	23
0.5	0.590909	primed	24	24	24
0.691176	0.852941	primed	25	25	25
0.938776	0.755102	primed	26	26	26
0.920863	0.913669	primed	27	27	27
1.22414	1.03448	primed	28	28	28
0.761194	0.552239	primed	29	29	29
0.921053	0.921053	primed	30	30	30
1.02128	0.904255	primed	31	31	31
1.15385	0.948718	primed	32	32	32
0.871795	0.794872	primed	33	33	33
1.40625	1.03125	primed	34	34	34
1.2381	0.97619	primed	35	35	35
0.811111	0.7	primed	36	36	36
0.870968	0.83871	primed	37	37	37
1.63636	1.09091	primed	38	38	38
0.9375	0.6875	primed	39	39	39
1.1875	0.75	primed	40	40	40
0.829268	0.768293	primed	41	41	41
0.763158	0.578947	primed	42	42	42
0.966667	1.1	primed	43	43	43
0.836538	0.846154	primed	44	44	44
0.869565	0.695652	primed	45	45	45
0.789474	0.368421	primed	46	46	46
0.5	0.545455	primed	47	47	47
1.14141	1.07071	primed	48	48	48
1.31429	1.2	primed	49	49	49
1.11765	0.823529	primed	50	50	50
0.952381	0.904762	primed	51	51	51
1.5	0.722222	primed	52	52	52
0.720588	0.897059	primed	53	53	53
1.03571	0.857143	primed	54	54	54
1.06122	0.816327	primed	55	55	55
1.34483	0.862069	primed	56	56	56
0.614035	0.894737	primed	57	57	57
0.82	0.6	primed	58	58	58
0.764706	1	primed	59	59	59
0.380952	0.52381	primed	60	60	60
0.661765	0.735294	primed	61	61	61
0.857143	0.571429	primed	62	62	62
0.909091	0.931818	primed	63	63	63
1.10937	0.859375	primed	64	64	64
1.10465	0.755814	primed	65	65	65
1.26087	0.978261	primed	66	66	66
1.17778	0.577778	primed	67	67	67
0.833333	1.03333	primed	68	68	68
1.03704	0.925926	primed	69	69	69
1.13636	0.954545	primed	70	70	70
1.12121	1.09091	primed	71	71	71
0.0869565	0.304348	primed	72	72	72
0.74	0.92	primed	73	73	73
1.05405	1.00676	primed	74	74	74
0.532258	0.870968	primed	75	75	75
0.694444	0.805556	primed	76	76	76
1.24658	1.09589	primed	77	77	77
0.832215	0.90604	primed	78	78	78
1.08333	0.944444	primed	79	79	79
1.05556	1.11111	primed	80	80	80
0.727273	0.795455	primed	81	81	81
0.616667	0.866667	primed	82	82	82
0.685185	0.722222	primed	83	83	83
0.782609	0.673913	primed	84	84	84
1	0.594595	primed	85	85	85
0.576271	0.694915	primed	86	86	86
1.02778	1.19444	primed	87	87	87
1.09434	0.90566	primed	88	88	88
0.8	0.977778	primed	89	89	89
1.08065	1.03226	primed	90	90	90
1.22857	0.928571	primed	91	91	91
0.769231	1.05769	primed	92	92	92
0.727273	0.818182	primed	93	93	93
0.836066	0.557377	primed	94	94	94
1.125	1.00893	primed	95	95	95
1.36842	1	primed	96	96	96
0.745098	0.568627	primed	97	97	97
2.5	1.66667	primed	98	98	98
1.02941	0.794118	primed	99	99	99
0.87963	0.990741	primed	100	100	100
0.9375	0.9375	primed	101	101	101
0.891892	0.918919	primed	102	102	102
1.15217	0.891304	primed	103	103	103
0.92	1.1	primed	104	104	104
0.677419	0.451613	primed	105	105	105
1.01852	1.05556	primed	106	106	106
0.255556	0.588889	primed	107	107	107
1.05128	0.692308	primed	108	108	108
0.9125	0.9375	primed	109	109	109
0.985075	1.00746	primed	110	110	110
1.02564	0.965812	primed	111	111	111
0.969466	0.969466	primed	112	112	112
0.952381	0.873016	primed	113	113	113
0.823529	0.647059	primed	114	114	114
0.868852	0.852459	primed	115	115	115
1	0.833333	primed	116	116	116
1.06024	0.891566	primed	117	117	117
0.901235	0.938272	primed	118	118	118
0.757895	0.873684	primed	119	119	119
1.11688	1.0974	primed	120	120	120
1.07407	1.05556	primed	121	121	121
0.707317	0.902439	primed	122	122	122
0.877551	0.938776	primed	123	123	123
0.98	0.94	primed	124	124	1
0.862385	0.899083	primed	125	125	2
1.02	0.92	primed	126	126	3
0.946043	0.910072	primed	127	127	4
0.850467	0.831776	primed	128	128	5
1.02113	0.985915	primed	129	129	6
1.3125	0.90625	primed	130	130	7
0.877551	0.816327	primed	131	131	8
0.818182	1.18182	primed	132	132	9
0.836735	0.795918	primed	133	133	10
0.459459	0.648649	primed	134	134	11
1.16667	1.05	primed	135	135	12
1.00481	1.08654	primed	136	136	13
0.69697	0.787879	primed	137	137	14
1.02703	1	primed	138	138	15
0.892857	0.892857	primed	139	139	16
1	0.961165	primed	140	140	17
1.18085	0.957447	primed	141	141	18
0.977778	0.888889	primed	142	142	19
0.853659	0.902439	primed	143	143	20
1.93548	0.870968	primed	144	144	21
0.944444	0.708333	primed	145	145	22
0.72	0.48	primed	146	146	23
0.803191	0.851064	primed	147	147	24
1.075	0.95	primed	148	148	25
0.963855	0.927711	primed	149	149	26
0.882353	0.897059	primed	150	150	27
1.21875	0.9375	primed	151	151	28
0.571429	0.47619	primed	152	152	29
0.972973	1.08108	primed	153	153	30
2.85714	0.642857	primed	154	154	31
0.944444	0.916667	primed	155	155	32
0.953488	0.72093	primed	156	156	33
0.564103	0.717949	primed	157	157	34
0.628571	0.542857	primed	158	158	35
1.2439	1.19512	primed	159	159	36
1.10145	0.884058	primed	160	160	37
0.206897	0.551724	primed	161	161	38
1.29032	1.19355	primed	162	162	39
0.732283	0.448819	primed	163	163	40
1.4	1.06667	primed	164	1	41
1.10811	1.04054	primed	165	2	42
1	0.830189	primed	166	3	43
0.876923	0.815385	primed	167	4	44
0.981308	0.682243	primed	168	5	45
1.04918	0.778689	primed	169	6	46
1.25	0.714286	primed	170	7	47
0.808989	0.674157	primed	171	8	48
1	0.85	primed	172	9	49
0.86	0.68	primed	173	10	50
0.595238	0.642857	primed	174	11	51
0.9	0.633333	primed	175	12	52
1.15385	1.05128	primed	176	13	53
0.765957	0.510638	primed	177	14	54
0.90411	0.986301	primed	178	15	55
1.01481	0.911111	primed	179	16	56
0.903226	0.774194	primed	180	17	57
0.944444	0.722222	primed	181	18	58
1.61905	1.04762	primed	182	19	59
0.704918	0.491803	primed	183	20	60
0.910995	1	primed	184	21	61
1	1.10638	primed	185	22	62
0.654545	0.581818	primed	186	23	63
0.595238	0.404762	primed	187	24	64
0.58	0.78	primed	188	25	65
0.886364	0.590909	primed	189	26	66
0.915663	0.879518	primed	190	27	67
1	1.0625	primed	191	28	68
0.643836	0.657534	primed	192	29	69
0.878049	0.695122	primed	193	30	70
0.961538	1.13462	primed	194	31	71
1.275	0.375	primed	195	32	72
0.778947	1.09474	primed	196	33	73
0.985294	0.838235	primed	197	34	74
1.11111	0.619048	primed	198	35	75
0.65	0.6	primed	199	36	76
0.878788	0.727273	primed	200	37	77
0.434783	0.608696	primed	201	38	78
0.83871	0.903226	primed	202	39	79
0.858696	0.913043	primed	203	40	80
1.63158	1.10526	primed	204	41	81
1.55556	1	primed	205	42	82
1.7037	0.703704	primed	206	43	83
1.1791	1.08955	primed	207	44	84
1.22222	0.844444	primed	208	45	85
1.01667	0.666667	primed	209	46	86
1.69565	1.56522	primed	210	47	87
0.833333	0.809524	primed	211	48	88
1.10976	0.987805	primed	212	49	89
0.906977	0.860465	primed	213	50	90
0.965517	1	primed	214	51	91
0.88	0.74	primed	215	52	92
0.666667	0.730769	primed	216	53	93
1	1.02326	primed	217	54	94
1.33333	0.625	primed	218	55	95
0.857143	0.877551	primed	219	56	96
0.645161	1.03226	primed	220	57	97
1.47826	0.565217	primed	221	58	98
0.944444	0.694444	primed	222	59	99
0.931034	0.689655	primed	223	60	100
1.04545	1.13636	primed	224	61	101
1.42857	1.42857	primed	225	62	102
1.03448	1.06897	primed	226	63	103
0.711538	0.634615	primed	227	64	104
0.830189	1	primed	228	65	105
0.873418	0.848101	primed	229	66	106
0.6	0.6	primed	230	67	107
0.740741	0.722222	primed	231	68	108
0.904762	0.571429	primed	232	69	109
1.06667	0.822222	primed	233	70	110
0.62069	1.06897	primed	234	71	111
0.91129	0.903226	primed	235	72	112
0.929577	0.690141	primed	236	73	113
0.787879	0.712121	primed	237	74	114
1.2	1.06667	primed	238	75	115
0.855422	0.710843	primed	239	76	116
0.716667	0.816667	primed	240	77	117
0.966667	0.8	primed	241	78	118
0.34375	0.4375	primed	242	79	119
1	0.6875	control	1	80	120
1	0.846154	control	2	81	121
1	0.777778	control	3	82	122
1	0.6	control	4	83	123
1	1	control	5	84
1	0.828125	control	6	85
1	0.820513	control	7	86
1	0.692308	control	8	87
1	0.869565	control	9	88
1	0.847826	control	10	89
1	1	control	11	90
1	0.5	control	12	91
1	0.755102	control	13	92
1	0.83	control	14	93
1	1.11111	control	15	94
1	0.807692	control	16	95
1	0.466667	control	17	96
1	0.642857	control	18	97
1	0.914286	control	19	98
1	0.722222	control	20	99
1	0.836735	control	21	100
1	0.705882	control	22	101
1	0.541667	control	23	102
1	0.636364	control	24	103
1	0.779412	control	25	104
1	1.14286	control	26	105
1	1	control	27	106
1	1.15517	control	28	107
1	0.776119	control	29	108
1	0.802632	control	30	109
1	0.861702	control	31	110
1	0.846154	control	32	111
1	1.05128	control	33	112
1	1.34375	control	34	113
1	0.97619	control	35	114
1	0.588889	control	36	115
1	0.806452	control	37	116
1	1.09091	control	38	117
1	0.5625	control	39	118
1	1.09375	control	40	119
1	1.04878	control	41	120
1	0.5	control	42	121
1	0.833333	control	43	122
1	0.961538	control	44	123
1	0.73913	control	45	124
1	1	control	46	125
1	0.909091	control	47	126
1	1.05051	control	48	127
1	1.08571	control	49	128
1	0.764706	control	50	129
1	0.873016	control	51	130
1	0.777778	control	52	131
1	0.764706	control	53	132
1	1.10714	control	54	133
1	1.20408	control	55	134
1	1.48276	control	56	135
1	0.614035	control	57	136
1	0.66	control	58	137
1	0.745098	control	59	138
1	0.761905	control	60	139
1	0.823529	control	61	140
1	1	control	62	141
1	0.977273	control	63	142
1	0.8125	control	64	143
1	0.55814	control	65	144
1	1	control	66	145
1	0.888889	control	67	146
1	0.666667	control	68	147
1	0.777778	control	69	148
1	1.11364	control	70	149
1	0.939394	control	71	150
1	0.73913	control	72	151
1	0.8	control	73	152
1	1.04054	control	74	153
1	0.596774	control	75	154
1	0.861111	control	76	155
1	1.15068	control	77	156
1	0.919463	control	78	157
1	1.11111	control	79	158
1	0.805556	control	80	159
1	0.909091	control	81	160
1	0.483333	control	82	161
1	0.944444	control	83	162
1	0.48913	control	84	163
1	0.702703	control	85
1	0.79661	control	86
1	0.833333	control	87
1	1.07547	control	88
1	0.8	control	89
1	0.983871	control	90
1	1.01429	control	91
1	0.634615	control	92
1	0.818182	control	93
1	0.672131	control	94
1	1.09821	control	95
1	1.31579	control	96
1	0.882353	control	97
1	1.83333	control	98
1	1.08824	control	99
1	0.851852	control	100
1	0.8125	control	101
1	0.864865	control	102
1	1.26087	control	103
1	0.8	control	104
1	1.19355	control	105
1	0.907407	control	106
1	0.588889	control	107
1	0.897436	control	108
1	0.8125	control	109
1	0.962687	control	110
1	1.01709	control	111
1	0.992366	control	112
1	0.952381	control	113
1	1.14706	control	114
1	0.991803	control	115
1	1.125	control	116
1	1.09639	control	117
1	0.91358	control	118
1	0.884211	control	119
1	0.974026	control	120
1	0.990741	control	121
1	0.780488	control	122
1	0.795918	control	123
1	1.02	control	124
1	0.917431	control	125
1	1.04	control	126
1	0.971223	control	127
1	0.990654	control	128
1	0.957746	control	129
1	0.71875	control	130
1	0.836735	control	131
1	0.636364	control	132
1	1	control	133
1	0.783784	control	134
1	1.05	control	135
1	0.894231	control	136
1	0.69697	control	137
1	0.972973	control	138
1	0.821429	control	139
1	0.92233	control	140
1	1.03191	control	141
1	0.933333	control	142
1	0.926829	control	143
1	1.58065	control	144
1	1.20833	control	145
1	1.24	control	146
1	0.87766	control	147
1	1.1	control	148
1	0.927711	control	149
1	0.661765	control	150
1	0.9375	control	151
1	0.857143	control	152
1	0.837838	control	153
1	2.57143	control	154
1	0.916667	control	155
1	0.976744	control	156
1	0.820513	control	157
1	0.857143	control	158
1	0.95122	control	159
1	1.01449	control	160
1	0.62069	control	161
1	1.03226	control	162
1	0.299213	control	163
1	1.1	control	164
1	1.01351	control	165
1	0.981132	control	166
1	0.907692	control	167
1	1	control	168
1	0.721311	control	169
1	0.785714	control	170
1	0.820225	control	171
1	0.8	control	172
1	0.96	control	173
1	0.880952	control	174
1	0.675	control	175
1	0.769231	control	176
1	0.595745	control	177
1	0.890411	control	178
1	0.97037	control	179
1	0.903226	control	180
1	0.851852	control	181
1	1.47619	control	182
1	0.672131	control	183
1	0.905759	control	184
1	0.87234	control	185
1	0.6	control	186
1	0.571429	control	187
1	0.76	control	188
1	0.727273	control	189
1	0.915663	control	190
1	0.916667	control	191
1	0.780822	control	192
1	0.54878	control	193
1	0.730769	control	194
1	0.375	control	195
1	0.6	control	196
1	0.955882	control	197
1	0.698413	control	198
1	0.85	control	199
1	1.06061	control	200
1	0.804348	control	201
1	0.903226	control	202
1	0.923913	control	203
1	1.47368	control	204
1	1.44444	control	205
1	1.59259	control	206
1	1.07463	control	207
1	1.02222	control	208
1	0.616667	control	209
1	1.08696	control	210
1	0.952381	control	211
1	0.878049	control	212
1	0.930233	control	213
1	0.948276	control	214
1	0.9	control	215
1	0.692308	control	216
1	0.976744	control	217
1	1.16667	control	218
1	0.836735	control	219
1	0.451613	control	220
1	0.869565	control	221
1	1.02778	control	222
1	1.24138	control	223
1	0.863636	control	224
1	0.809524	control	225
1	0.827586	control	226
1	0.961538	control	227
1	0.773585	control	228
1	0.898734	control	229
1	0.933333	control	230
1	1	control	231
1	0.619048	control	232
1	0.955556	control	233
1	0.517241	control	234
1	0.991935	control	235
1	0.802817	control	236
1	0.878788	control	237
1	1.11111	control	238
1	0.710843	control	239
1	0.9	control	240
1	0.9	control	241
1	0.84375	control	242

## Sheet: Figure2C
region	condition	cellid	duration
EC	1	1	212.433
EC	1	2	76.0498
AM	1	3	141.571
AM	1	4	167.908
EC	1	5	74.8749
HC	1	6	107.239
HC	1	7	234.65
AM	1	8	294.205
AM	1	9	176.804
AM	1	10	129.745
AM	1	11	85.022
AM	1	12	117.889
HC	1	13	36.2864
PHC	1	14	148.254
AM	1	15	131.531
HC	1	16	119.11
PHC	1	17	117.035
PHC	1	18	131.195
PHC	1	19	195.282
AM	1	20	156.342
AM	1	21	63.7207
AM	1	22	194.519
AM	1	23	131.981
EC	1	24	157.135
EC	1	25	187.532
EC	1	26	182.8
EC	1	27	128.174
PHC	1	28	272.064
PHC	1	29	153.122
PHC	1	30	161.499
PHC	1	31	186.722
PHC	1	32	121.429
EC	1	33	80.4138
HC	1	34	62.8357
PHC	1	35	128.326
AM	1	36	115.822
AM	1	37	76.8127
AM	1	38	116.852
PHC	1	39	287.842
AM	1	40	76.0651
PHC	1	41	297.882
PHC	1	42	79.3152
PHC	1	43	142.517
EC	2	1	89.5691
EC	2	2	91.6748
AM	2	3	149.445
AM	2	4	140.701
EC	2	5	82.1991
HC	2	6	150.085
HC	2	7	178.558
AM	2	8	231.232
AM	2	9	134.598
AM	2	10	133.377
AM	2	11	93.3685
AM	2	12	127.502
HC	2	13	191.376
PHC	2	14	220.215
AM	2	15	230.637
HC	2	16	69.458
PHC	2	17	130.066
PHC	2	18	116.73
PHC	2	19	435.394
AM	2	20	67.2607
AM	2	21	66.5588
AM	2	22	136.597
AM	2	23	181.992
EC	2	24	200.096
EC	2	25	264.435
EC	2	26	101.868
EC	2	27	131.241
PHC	2	28	88.9282
PHC	2	29	207.634
PHC	2	30	181.947
PHC	2	31	74.9054
PHC	2	32	157.227
EC	2	33	185.303
HC	2	34	77.7893
PHC	2	35	184.021
AM	2	36	131.706
AM	2	37	116.18
AM	2	38	210.358
PHC	2	39	241.867
AM	2	40	98.3582
PHC	2	41	140.718
PHC	2	42	75.8057
PHC	2	43	150.452

[truncated: 11 more sheets: Figure2D, SuppFigure1A_AM, SuppFigure1A-HC-PHC-EHC, SuppFigure1B_AM, SuppFigure1B-HC-EC-PHC, SuppFigure2, SuppFigure4, SuppFigure5and8, SuppFigure6, SuppFigure7-AM, SuppFigure7-HC-PHC-EHC]
